# Supplementary material for: Paleoceanography of the northwestern Pacific across the Early–Middle Pleistocene boundary (Marine Isotope Stages 20–18)
Source: Prog Earth Planet Sci. 2021 Apr 30;8(1):29. doi: 10.1186/s40645-020-00395-3 (PMC8550468; doi:10.1186/s40645-020-00395-3)
Supplement: Supplementary file 3 — Additional file 3: Table S1. Microfossil, Mg/Ca, δ18O, and δ13C data from the CbCS. [file 40645_2020_395_MOESM3_ESM.xlsx]

## Sheet: Calcareous nannofossils
			Relative abundances (%)								Log-ratio transformation
			Relative abundances of subordinate taxa (%)						Relative abundances of total nannofossils (%)		Subordinate taxa					Major taxa
Sample ID	Thickness from the Byk-E bed without sand (m)	Age (ka)	Calcidiscus leptoporus (%)	Coccolithus pelagicus braarudii (%)	Coccolithus pelagicus pelagicus (%)	Umbilicosphaera spp. (%)	Helicosphaera spp. (%)	Other taxa (%)	Florisphaera profunda (%)	Other taxa (%)	Calcidiscus leptoporus	Coccolithus pelagicus braarudii	Coccolithus pelagicus pelagicus	Umbilicosphaera spp.	Helicosphaera spp.	Florisphaera profunda	References for subordinate taxa	References for F. profunda
KG02	54.3982	751.763	31	4	0.5	19	26	19.5	10	90	1.21731	-0.830386	-2.90983	0.727758	1.04142	-1.09861	Kameo et al. (2020)	Kameo et al. (2020)
KG04	52.6941	752.222	22	7	1	33	19	18	19.5	80.5	0.696331	-0.448802	-2.39471	1.1018	0.549727	-0.708921	Kameo et al. (2020)	Suganuma et al. (2018)
KG06	50.7627	752.743	16	1	0.5	22	43	17.5	12	88	0.806941	-1.96565	-2.65879	1.12539	1.79555	-0.996215	Kameo et al. (2020)	Suganuma et al. (2018)
KG08	48.5473	753.34	20	2	1	26	28	23	14.5	85.5	0.759953	-1.54263	-2.23578	1.02232	1.09643	-0.887184	Kameo et al. (2020)	Suganuma et al. (2018)
KG10	46.3888	753.922	20	3	0.5	36	13	27.5	14	86	0.851757	-1.04536	-2.83712	1.43954	0.420974	-0.907645	Kameo et al. (2020)	Suganuma et al. (2018)
KG12	44.1166	754.534	22	6	0.5	45	18	8.5	15	85	0.919917	-0.379366	-2.86427	1.63554	0.719246	-0.867301	Kameo et al. (2020)	Suganuma et al. (2018)
KG14	42.1852	755.055	14	1	1	47	15	22	20	80	0.591008	-2.04805	-2.04805	1.8021	0.660001	-0.693147	Kameo et al. (2020)	Suganuma et al. (2018)
KG16	39.7426	755.713	13	2	0.5	38	18	28.5	17	83	0.491147	-1.38065	-2.76695	1.56378	0.81657	-0.792814	Kameo et al. (2020)	Suganuma et al. (2018)
KG18	37.3568	756.356	35	3	0.5	19	40	2.5	21.5	78.5	1.63694	-0.819791	-2.61155	1.02604	1.77048	-0.647523	Kameo et al. (2020)	Kameo et al. (2020)
KG20	34.7597	757.056	31	6	0.5	50	11	1.5	11.5	88.5	1.55932	-0.0829043	-2.56781	2.03736	0.523231	-1.02033	Kameo et al. (2020)	Suganuma et al. (2018)
KG21	33.3484	757.437	9	4	0.5	40	40	6.5	25	75	0.173902	-0.637028	-2.71647	1.66556	1.66556	-0.549306	Kameo et al. (2020)	Suganuma et al. (2018)
KG22	32.0077	757.798	10	4	1	23	56	6	23.5	76.5	0.195671	-0.72062	-2.10691	1.02858	1.91844	-0.590145	Kameo et al. (2020)	Suganuma et al. (2018)
KG23	30.667	758.159	35	2	0.5	33	24	5.5	17	83	1.56624	-1.29596	-2.68226	1.5074	1.18894	-0.792814	Kameo et al. (2020)	Kameo et al. (2020)
KG26	26.7154	759.224	14	1	0.5	33	39	12.5	38	62	0.700439	-1.93862	-2.63177	1.55789	1.72494	-0.244774	Kameo et al. (2020)	Kameo et al. (2020)
KG28	24.2457	759.89	22	1	0.5	37	25	14.5	24.5	75.5	1.1074	-1.98364	-2.67679	1.62728	1.23524	-0.56273	Kameo et al. (2020)	Kameo et al. (2020)
KG30	21.4232	760.651	19	6	0.5	29	40	5.5	19.5	80.5	0.810443	-0.342236	-2.82714	1.2333	1.55488	-0.708921	Kameo et al. (2020)	Kameo et al. (2020)
KG32	17.895	761.602	14	24	2	28	23	9	28.5	71.5	0.10986	0.648857	-1.83605	0.803008	0.606297	-0.459897	Kameo et al. (2020)	Kameo et al. (2020)
KG34	15.143	762.344	16	8	1	55	14	6	22	78	0.557559	-0.135588	-2.21503	1.7923	0.424027	-0.632833	Kameo et al. (2020)	Kameo et al. (2020)
KG36	12.2499	763.123	16	16	1	32	28	7	13.5	86.5	0.391084	0.391084	-2.3815	1.08423	0.9507	-0.928727	Kameo et al. (2020)	Kameo et al. (2020)
KG38	9.00397	763.998	20	8	1	41	26	4	17	83	0.756876	-0.159415	-2.23886	1.47472	1.01924	-0.792814	Kameo et al. (2020)	Kameo et al. (2020)
TB2-120	8.5	764.563	14	5	0.5	43	31	6.5	13	87	0.535334	-0.494285	-2.79687	1.65748	1.33026	-0.950479	Kameo et al. (2020)	Kameo et al. (2020)
TB2-115	8	765.127	9	3	1	56	20	11	13	87	0.0780886	-1.02052	-2.11914	1.90622	0.876596	-0.950479	Kameo et al. (2020)	Kameo et al. (2020)
TB2-110	7.5	765.69	14	1	0.5	46	33	5.5	16.5	83.5	0.809756	-1.8293	-2.52245	1.99934	1.66721	-0.810743	Kameo et al. (2020)	Kameo et al. (2020)
TB2-105	7	766.254	16	0.5	0.5	57	24	2	12.5	87.5	1.2225	-2.24324	-2.24324	2.49296	1.62796	-0.972955	Kameo et al. (2020)	Kameo et al. (2020)
TB2-100	6.5	766.817	19	2	0.5	51	24	3.5	20	80	1.05993	-1.19137	-2.57766	2.04731	1.29354	-0.693147	Kameo et al. (2020)	Kameo et al. (2020)
TB2-60	6	767.38	28	4	0.5	46	15	6.5	37.5	62.5	1.2599	-0.686013	-2.76545	1.75633	0.635743	-0.255413	Kameo et al. (2020)	Kameo et al. (2020)
TB2-56	5.6	767.831	24	5	0.5	38	19	13.5	11.5	88.5	0.964877	-0.603739	-2.90632	1.42441	0.731262	-1.02033	Kameo et al. (2020)	Kameo et al. (2020)
TB2-52	5.2	768.282	24	5	0.5	46	21	3.5	19.5	80.5	1.14134	-0.427274	-2.72986	1.79193	1.00781	-0.708921	Kameo et al. (2020)	Kameo et al. (2020)
TB2-48	4.8	768.732	29	2	0.5	27	30	11.5	16.5	83.5	1.28285	-1.3913	-2.77759	1.21139	1.31675	-0.810743	Kameo et al. (2020)	Kameo et al. (2020)
TB2-44	4.4	769.183	35	3	0.5	37	16	8.5	26	74	1.47462	-0.982119	-2.77388	1.53019	0.691858	-0.522984	Kameo et al. (2020)	Kameo et al. (2020)
TB2-00	3.55	770.141	19	2	0.5	31	43	4.5	16.5	83.5	1.00382	-1.24747	-2.63376	1.49337	1.82058	-0.810743	Kameo et al. (2020)	Suganuma et al. (2018)
TB2-04	3.15	770.592	21	6	1	40	27	5	10.5	89.5	0.806116	-0.446647	-2.23841	1.45047	1.05743	-1.07143	Kameo et al. (2020)	Suganuma et al. (2018)
TB2-08	2.75	771.042	17	3	0.5	53	21	5.5	17	83	0.840173	-0.894428	-2.68619	1.97725	1.05148	-0.792814	Kameo et al. (2020)	Suganuma et al. (2018)
TB2-12	2.35	771.493	18	1	1	48	24	8	16.5	83.5	0.887194	-2.00318	-2.00318	1.86802	1.17488	-0.810743	Kameo et al. (2020)	Suganuma et al. (2018)
TB2-16	1.95	771.944	24	8	10	32	15	11	16.5	83.5	0.489427	-0.609185	-0.386042	0.777109	0.0194232	-0.810743	Kameo et al. (2020)	Suganuma et al. (2018)
TB2-20	1.55	772.394	24	8	3	37	19	9	20	80	0.659939	-0.438673	-1.4195	1.0928	0.426324	-0.693147	Kameo et al. (2020)	Suganuma et al. (2018)
TB2-24	1.15	772.845	32	4	1	40	21	2	11.5	88.5	1.41931	-0.660136	-2.04643	1.64245	0.998093	-1.02033	Kameo et al. (2020)	Suganuma et al. (2018)
TB2-28	0.75	773.296	28	1	0.5	38	25	7.5	17	83	1.4138	-1.9184	-2.61155	1.71918	1.30047	-0.792814	Kameo et al. (2020)	Suganuma et al. (2018)
TB2-32	0.35	773.746	39	0.5	0.5	29	21	10	11	89	1.83162	-2.52509	-2.52509	1.53535	1.21258	-1.04537	Kameo et al. (2020)	Suganuma et al. (2018)
TB02	-0.15	774.31	28	1	0.5	40	26	4.5	20	80	1.48385	-1.84835	-2.5415	1.84053	1.40974	-0.693147	Kameo et al. (2020)	Suganuma et al. (2018)
TB06	-0.55	774.761	34	1	0.5	29	26	9.5	21	79	1.57471	-1.95165	-2.6448	1.41565	1.30645	-0.662463	Kameo et al. (2020)	Suganuma et al. (2018)
TB10	-0.95	775.211	32	1	0.5	35	21	10.5	17.5	82.5	1.51176	-1.95397	-2.64712	1.60138	1.09055	-0.775299	Kameo et al. (2020)	Suganuma et al. (2018)
TB14	-1.35	775.662	40	1	0.5	28	17	13.5	17.5	82.5	1.72824	-1.96064	-2.65379	1.37156	0.872573	-0.775299	Kameo et al. (2020)	Suganuma et al. (2018)
TB18	-1.75	776.226	27	3	0.5	45	20	4.5	17.5	82.5	1.29454	-0.902683	-2.69444	1.80537	0.994437	-0.775299	Kameo et al. (2020)	Suganuma et al. (2018)
TB22	-2.15	777.128	28	0.5	0.5	49	14	8	18.5	81.5	1.57283	-2.45252	-2.45252	2.13245	0.879686	-0.741416	Kameo et al. (2020)	Suganuma et al. (2018)
TB26	-2.55	778.03	33	0.5	0.5	35	18	13	17	83	1.64303	-2.54663	-2.54663	1.70187	1.03689	-0.792814	Kameo et al. (2020)	Suganuma et al. (2018)
TB30	-2.95	778.932	23	2	0.5	56	7	11.5	17	83	1.21064	-1.2317	-2.618	2.1005	0.0210596	-0.792814	Kameo et al. (2020)	Suganuma et al. (2018)
TB34	-3.35	779.835	26	1	0.5	50	15	7.5	18.5	81.5	1.39144	-1.86665	-2.5598	2.04537	0.841396	-0.741416	Kameo et al. (2020)	Suganuma et al. (2018)
TB38	-3.75	780.737	22	1	0.5	61	7	8.5	14.5	85.5	1.32525	-1.76579	-2.45894	2.34508	0.180119	-0.887184	Kameo et al. (2020)	Suganuma et al. (2018)
TB42	-4.15	781.639	26	3	0.5	44	20	6.5	17.5	82.5	1.20555	-0.953935	-2.74569	1.73164	0.943185	-0.775299	Kameo et al. (2020)	Suganuma et al. (2018)
TB46	-4.55	782.541	24	6	0.5	45	7	17.5	12.5	87.5	1.02948	-0.356814	-2.84172	1.65809	-0.202663	-0.972955	Kameo et al. (2020)	Suganuma et al. (2018)
TB50	-4.95	783.444	17	9	3	57	8	6	9.5	90.5	0.492663	-0.143326	-1.24194	1.7025	-0.261109	-1.12703	Kameo et al. (2020)	Suganuma et al. (2018)
TB54	-5.35	784.346	13	19	2	41	14	11	16	84	0.0727727	0.452262	-1.79903	1.2214	0.146881	-0.829114	Kameo et al. (2020)	Suganuma et al. (2018)
TB58	-5.75	785.248	16	13	3	48	9	11	14	86	0.288844	0.0812042	-1.38513	1.38746	-0.286521	-0.907645	Kameo et al. (2020)	Suganuma et al. (2018)
TB61	-6.15	786.15	9	19	1	52	7	12	9	91	-0.0567294	0.690485	-2.25395	1.69729	-0.308044	-1.15682	Kameo et al. (2020)	Kameo et al. (2020)
TB65	-6.55	787.053	15	16	2	46	10	11	8.5	91.5	0.257566	0.322104	-1.75734	1.37816	-0.1479	-1.18814	Kameo et al. (2020)	Kameo et al. (2020)
TB3-30AA	-6.7	787.391	25	17	1	25	21	11	14.5	85.5	0.766645	0.380983	-2.45223	0.766645	0.592292	-0.887184	Kameo et al. (2020)	Kameo et al. (2020)
TB3-32AA	-7	788.068	33	14	0.5	26	11	15.5	4.5	95.5	1.18997	0.332516	-2.99969	0.951555	0.0913537	-1.52752	Kameo et al. (2020)	Kameo et al. (2020)
TB3-35AA	-7.3	788.744	21	11	1	26	21	20	4.5	95.5	0.587728	-0.0588996	-2.45679	0.801302	0.587728	-1.52752	Kameo et al. (2020)	Kameo et al. (2020)
TB3-38AA	-7.6	789.421	28	17	1	30	8	16	6.5	93.5	0.929097	0.430106	-2.40311	0.99809	-0.323666	-1.33308	Kameo et al. (2020)	Kameo et al. (2020)
TB3-43AA	-8.05	790.436	36	11	0.5	17	26	9.5	0.5	99.5	1.31171	0.126084	-2.96496	0.561402	0.986285	-2.64665	Kameo et al. (2020)	Kameo et al. (2020)
TB3-48AA	-8.55	791.203	19	17	3	28	16	17	3.5	96.5	0.308727	0.197501	-1.5371	0.696493	0.136877	-1.65839	Kameo et al. (2020)	Kameo et al. (2020)
YN12	-8.77886	791.389	23	29	0.5	23	11	13.5	2.5	97.5	0.811207	1.04301	-3.01743	0.811207	0.0736083	-1.83178	Kameo et al. (2020)	Suganuma et al. (2018)
YN11	-9.32102	791.83	31	12	0.5	20	16	20.5	7	93	1.09824	0.149158	-3.0289	0.659984	0.43684	-1.29334	Kameo et al. (2020)	Suganuma et al. (2018)
YN07	-10.1763	792.525	22	22	2	27	13	14	7	93	0.52853	0.52853	-1.86937	0.733324	0.00243675	-1.29334	Kameo et al. (2020)	Suganuma et al. (2018)
YN05	-11.78	793.829	18	22	0.5	20	22	17.5	6	94	0.517498	0.718169	-3.06602	0.622859	0.718169	-1.37577	Kameo et al. (2020)	Suganuma et al. (2018)
YN08	-13.2767	795.046	39	19	1	10	12	19	6.5	93.5	1.27357	0.55445	-2.38999	-0.0874035	0.0949181	-1.33308	Kameo et al. (2020)	Kameo et al. (2020)
YW01	-13.8113	795.481	20	19	1	19	21	20	3.5	96.5	0.508255	0.456961	-2.48748	0.456961	0.557045	-1.65839	Kameo et al. (2020)	Suganuma et al. (2018)
YW02	-14.4528	796	28	15	2	17	19	19	5.5	94.5	0.756289	0.132135	-1.88277	0.257298	0.368523	-1.42193	Kameo et al. (2020)	Suganuma et al. (2018)
YW04	-16.2168	797.434	29	9	1	24	18	19	3	97	0.937732	-0.23234	-2.42956	0.74849	0.460808	-1.73805	Kameo et al. (2020)	Kameo et al. (2020)
YW05	-16.6445	797.782	25	25	1	28	8	13	5.5	94.5	0.816485	0.816485	-2.40239	0.929813	-0.32295	-1.42193	Kameo et al. (2020)	Suganuma et al. (2018)
YW06	-17.1256	798.173	15	15	1	21	26	22	9.5	90.5	0.239757	0.239757	-2.46829	0.576229	0.789803	-1.12703	Kameo et al. (2020)	Kameo et al. (2020)
YW07	-18.0343	798.912	36	8	0.5	23	17	15.5	3.5	96.5	1.30363	-0.200452	-2.97304	0.855601	0.55332	-1.65839	Kameo et al. (2020)	Suganuma et al. (2018)
YW08	-18.6758	799.433	18	15	1	29	22	15	1.5	98.5	0.42957	0.247248	-2.4608	0.906494	0.630241	-2.0923	Kameo et al. (2020)	Kameo et al. (2020)
YW11	-20.7605	801.128	30	4	2	29	11	24	3.5	96.5	0.997217	-1.01769	-1.71083	0.963315	-0.00608537	-1.65839	Kameo et al. (2020)	Suganuma et al. (2018)

## Sheet: Radiolarians
			Relative abundances of total radiolarians (%)							Log-ratio transformation
Sample ID	Thickness from the Byk-E bed without sand (m)	Age (ka)	Tetrapyle spp. (%)	Spongodiscus resurgens (%)	Lithomelissa setosa (%)	Didymocyrtis spp. (%)	Dictyocoryne spp. (%)	Cycladophora davisiana (%)	Other taxa (%)	Tetrapyle spp.	Spongodiscus resurgens	Lithomelissa setosa	Didymocyrtis spp.	Dictyocoryne spp.	Cycladophora davisiana	References
KG01	55.1367	751.564	19.6262	13.0841	0.934579	0.105	0.105	0.105	66.0401	2.56122	2.15576	-0.483299	-2.66944	-2.66944	-2.66944	Suganuma et al (2018)
KG05	52.0124	752.406	17.9348	15.2174	1.08696	0.543478	1.63043	3.26087	60.3261	1.33626	1.17195	-1.4671	-2.16025	-1.06164	-0.368492	Suganuma et al (2018)
KG07	49.4562	753.095	20.122	13.4146	0.105	0.105	1.21951	0.105	64.9289	2.54345	2.13799	-2.71215	-2.71215	-0.259909	-2.71215	Suganuma et al (2018)
KG11	45.1391	754.258	22.2561	9.45122	0.304878	0.304878	2.43902	1.82927	63.4146	1.87143	1.01496	-2.41903	-2.41903	-0.339585	-0.627267	Suganuma et al (2018)
KG13	43.3213	754.748	15.942	8.69565	0.105	0.105	0.105	5.07246	69.9749	2.19148	1.58534	-2.83127	-2.83127	-2.83127	1.04635	Suganuma et al (2018)
KG17	38.3225	756.096	16.6667	11.1111	0.105	0.617284	3.08642	0.617284	67.7962	1.76395	1.35848	-3.30326	-1.53189	0.0775507	-1.53189	Suganuma et al (2018)
KG21	33.3484	757.437	18.1319	9.34066	0.105	0.549451	2.1978	4.3956	65.2796	1.65108	0.987783	-3.50039	-1.84543	-0.459136	0.234011	Suganuma et al (2018)
KG25	27.8445	758.92	12.6667	7.33333	5.33333	0.666667	0.666667	0.105	73.2283	1.47694	0.930396	0.611942	-1.4675	-1.4675	-3.31583	Suganuma et al (2018)
KG29	22.7639	760.289	13.1356	10.1695	8.05085	0.423729	1.27119	0.423729	66.5254	1.18951	0.933577	0.699962	-2.24448	-1.14586	-2.24448	Suganuma et al (2018)
KG32	17.895	761.602	10.5263	7.89474	10.5263	0.105	0.105	0.657895	70.1847	1.48262	1.19494	1.48262	-3.12505	-3.12505	-1.28997	Suganuma et al (2018)
TB2-132	9.7	763.811	20.3333	15.3333	0.105	6	2.33333	15.3333	40.5617	1.21792	0.935685	-4.04814	-0.00258419	-0.947046	0.935685	This study
TB2-131	9.6	763.838	19.6429	13.2143	0.357143	2.14286	2.5	0.357143	61.7857	1.64887	1.25246	-2.35846	-0.566699	-0.412549	-2.35846	Suganuma et al (2018)
TB2-127	9.2	763.946	16.041	17.0648	0.341297	3.75427	1.02389	17.0648	44.7099	0.986448	1.04832	-2.8637	-0.465805	-1.76509	1.04832	This study
TB2-123	8.8	764.225	14.8148	21.4815	8.88889	0.105	0.105	21.4815	33.1233	1.26599	1.63755	0.755165	-3.68343	-3.68343	1.63755	This study
TB2-121	8.6	764.451	13.7363	12.0879	7.14286	1.0989	2.1978	1.0989	62.6374	0.878354	0.75052	0.224427	-1.64737	-0.954228	-1.64737	Suganuma et al (2018)
TB2-118	8.3	764.789	15.6667	20	7.33333	2	2	20	33	0.520359	0.764556	-0.238746	-1.53803	-1.53803	0.764556	This study
TB2-114	7.9	765.239	11.6592	14.7982	6.72646	3.58744	2.24215	14.7982	46.1883	0.217701	0.456112	-0.332346	-0.960954	-1.43096	0.456112	This study
TB2-111	7.6	765.577	13.8211	13.8211	1.62602	5.69106	2.43902	1.62602	60.9756	0.773966	0.773966	-1.3661	-0.113337	-0.960635	-1.3661	Suganuma et al (2018)
TB2-108	7.3	765.915	16.5939	21.3974	3.05677	3.49345	1.74672	21.3974	32.3144	0.618024	0.872258	-1.07365	-0.940121	-1.63327	0.872258	This study
TB2-104	6.9	766.366	15.7068	15.7068	8.90052	2.6178	0.52356	15.7068	40.8377	0.68649	0.68649	0.118506	-1.10527	-2.71471	0.68649	This study
TB2-102	6.7	766.592	16.7785	5.36913	5.36913	11.4094	0.105	0.105	60.8638	1.64625	0.50682	0.50682	1.26059	-3.42764	-3.42764	Suganuma et al (2018)
TB2-99	6.4	766.93	15.3226	9.67742	12.0968	6.45161	0.806452	9.67742	45.9677	0.552325	0.092793	0.315937	-0.312672	-2.39211	0.092793	This study
TB2-61	6.1	767.268	14.8148	9.25926	15.7407	3.7037	0.105	0.105	56.2715	1.47999	1.00999	1.54062	0.0936997	-3.46943	-3.46943	Suganuma et al (2018)
TB2-59	5.9	767.493	13.7566	13.7566	3.7037	11.1111	3.1746	13.7566	40.7407	0.272341	0.272341	-1.03985	0.0587671	-1.194	0.272341	This study
TB2-55	5.5	767.944	12.5	18.75	4.86111	7.63889	1.38889	18.75	36.1111	0.251766	0.657231	-0.692696	-0.240711	-1.94546	0.657231	This study
TB2-52	5.2	768.282	11.6162	29.2929	2.52525	5.05051	2.0202	29.2929	20.202	0.243555	1.1685	-1.2825	-0.589354	-1.50565	1.1685	This study
TB2-51	5.1	768.394	21.1268	8.4507	0.105	4.22535	1.40845	4.92958	59.7542	1.56481	0.648524	-3.73952	-0.0446232	-1.14324	0.109528	Suganuma et al (2018)
TB2-46	4.6	768.958	19.1176	19.6078	0.105	7.35294	1.96078	19.6078	32.2479	1.12339	1.1487	-4.08102	0.167875	-1.15388	1.1487	This study
TB4-01	4.3	769.296	19.469	20.354	0.884956	7.07965	4.42478	20.354	27.4336	0.736057	0.780509	-2.35499	-0.275544	-0.745547	0.780509	This study
TB4-03	4.1	769.521	16.7939	6.10687	0.763359	3.81679	2.29008	0.763359	69.4656	1.32113	0.309528	-1.76991	-0.160475	-0.671301	-1.76991	Suganuma et al (2018)
TB4-04	4	769.634	34.3284	5.22388	0.105	7.46269	0.105	5.22388	47.5512	2.3636	0.480871	-3.42616	0.837546	-3.42616	0.480871	This study
TB4-07	3.7	769.972	12.9412	15.2941	2.35294	5.88235	0.105	15.2941	48.1303	0.808544	0.975598	-0.896204	0.0200868	-4.00567	0.975598	This study
TB4-09	3.5	770.197	18.3099	23.2394	0.105	6.33803	2.8169	23.2394	25.9513	1.03833	1.27674	-4.12291	-0.0225429	-0.833473	1.27674	This study
TB4-11	3.3	770.423	23.8095	11.1111	0.105	3.96825	0.793651	11.1111	49.1013	1.63105	0.868905	-3.79284	-0.160714	-1.77015	0.868905	This study
TB4-13	3.1	770.648	13.8249	12.9032	0.105	2.30415	4.60829	0.105	66.1494	1.59349	1.5245	-3.28677	-0.198267	0.49488	-3.28677	Suganuma et al (2018)
TB4-14	3	770.761	20.2166	15.8845	0.361011	5.41516	1.80505	15.8845	40.4332	1.07825	0.837087	-2.9471	-0.239052	-1.33766	0.837087	This study
TB4-16	2.8	770.986	22.093	21.5116	0.105	2.32558	1.16279	21.5116	31.2903	1.4643	1.43763	-3.88476	-0.786995	-1.48014	1.43763	This study
TB4-18	2.6	771.211	19.3878	16.3265	0.510204	0.510204	4.08163	16.3265	42.8571	1.19768	1.02583	-2.4399	-2.4399	-0.360461	1.02583	This study
TB4-20	2.4	771.437	19.9324	20.6081	0.675676	0.675676	3.37838	20.6081	34.1216	1.13421	1.16755	-2.25018	-2.25018	-0.640741	1.16755	This study
TB4-22	2.2	771.662	15.3846	7.21154	1.92308	0.105	4.32692	0.105	70.9438	1.79306	1.03538	-0.286378	-3.1941	0.524552	-3.1941	Suganuma et al (2018)
TB3-01	2.05	771.831	16.8385	18.5567	4.12371	1.03093	1.37457	18.5567	39.5189	0.808315	0.905479	-0.598598	-1.98489	-1.69721	0.905479	This study
TB3-03	1.85	772.056	15.3061	17.8571	5.10204	2.55102	3.57143	17.8571	37.7551	0.447784	0.601935	-0.650828	-1.34398	-1.0075	0.601935	This study
TB3-05	1.65	772.282	17.8182	17.8182	7.63636	0.105	2.90909	17.8182	35.895	1.01333	1.01333	0.166032	-4.12068	-0.799048	1.01333	This study
TB3-07	1.45	772.507	17.9592	15.102	8.57143	2.04082	3.67347	15.102	37.551	0.58719	0.413918	-0.152477	-1.58756	-0.999775	0.413918	This study
TB3-09	1.25	772.732	20.4969	11.8012	3.41615	2.48447	4.34783	11.8012	45.6522	0.822276	0.270207	-0.969484	-1.28794	-0.728322	0.270207	This study
TB3-10	1.15	772.845	16.0714	9.52381	2.38095	0.105	1.19048	2.38095	68.3474	1.50404	0.980795	-0.4055	-3.5268	-1.09865	-0.4055	Suganuma et al (2018)
TB3-12	0.95	773.07	16.3934	9.83607	0.105	4.5082	1.63934	9.83607	57.6819	1.20112	0.690294	-3.84956	-0.0898649	-1.10147	0.690294	This study
TB3-14	0.75	773.296	21.8121	12.0805	0.105	2.68456	1.34228	12.0805	49.895	1.51051	0.919643	-3.82575	-0.584435	-1.27758	0.919643	This study
TB3-16	0.55	773.521	13.6667	12	0.333333	5	5.66667	12	51.3333	0.648025	0.517972	-3.06555	-0.357496	-0.232333	0.517972	This study
TB3-19	0.45	773.634	21.7391	7.35786	0.105	4.68227	2.00669	7.35786	56.7512	1.494	0.410654	-3.83891	-0.0413309	-0.888629	0.410654	This study
TB3-21	0.25	773.859	17	16.3333	0.666667	4	3.33333	16.3333	42.3333	0.783212	0.743207	-2.45547	-0.663707	-0.846028	0.743207	This study
TB3-23	0.05	774.085	19.3333	8.66667	0.105	2	4.66667	0.666667	64.5617	1.69565	0.893303	-3.51998	-0.573034	0.274264	-1.67165	Suganuma et al (2018)
TB3-24	-0.05	774.197	18.8312	14.6104	0.324675	4.54545	3.57143	14.6104	43.5065	0.973506	0.719725	-3.08694	-0.44788	-0.689042	0.719725	This study
TB3-26	-0.25	774.423	25.8824	11.7647	0.105	2.35294	2.35294	11.7647	45.7774	1.61569	0.827233	-3.89167	-0.782205	-0.782205	0.827233	This study
TB3-28	-0.45	774.648	20.7254	9.84456	1.5544	4.66321	2.07254	9.84456	51.2953	0.995307	0.250866	-1.59496	-0.496348	-1.30728	0.250866	This study
TB-10	-1.05	775.324	18.9286	4.28571	1.42857	2.5	2.85714	0.105	69.895	1.69611	0.210723	-0.887889	-0.328273	-0.194742	-3.49836	Suganuma et al (2018)
TB13	-1.35	775.662	18.107	17.284	0.411523	3.7037	3.29218	17.284	39.9177	0.911203	0.864683	-2.87299	-0.675762	-0.793545	0.864683	This study
TB15	-1.55	775.887	18.4211	12.5	0.657895	1.31579	4.60526	12.5	50	1.01922	0.631457	-2.31298	-1.61983	-0.367072	0.631457	This study
TB17	-1.75	776.226	14.2157	21.0784	0.490196	5.39216	3.43137	21.0784	34.3137	0.584153	0.978058	-2.78314	-0.385247	-0.837232	0.978058	This study
TB19	-1.95	776.677	16.4773	23.8636	0.284091	5.68182	2.27273	23.8636	27.5568	0.835877	1.20625	-3.22457	-0.228834	-1.14512	1.20625	This study
TB-20	-2.05	776.902	15.0171	8.53242	0.105	1.70648	2.38908	0.105	72.1449	1.84783	1.28252	-3.11515	-0.32692	0.00955183	-3.11515	Suganuma et al (2018)
TB22	-2.25	777.353	20.6061	21.8182	0.105	3.0303	1.81818	21.8182	30.8041	1.3011	1.35825	-3.97828	-0.615827	-1.12665	1.35825	This study
TB24	-2.45	777.805	17.0833	19.1667	0.105	4.58333	2.5	19.1667	37.395	1.04512	1.16019	-4.04678	-0.27056	-0.876696	1.16019	This study
TB-30	-3.05	779.158	21.6667	7.77778	0.105	1.11111	1.66667	0.105	67.5678	2.29738	1.27287	-3.03219	-0.673036	-0.267571	-3.03219	Suganuma et al (2018)
TB-41	-4.15	781.639	13.4043	7.23404	0.105	3.82979	4.25532	0.212766	70.9588	1.47756	0.860785	-3.37181	0.224796	0.330157	-2.66558	Suganuma et al (2018)
TB-50	-5.05	783.669	12.8571	11.4286	0.105	3.57143	6.42857	0.714286	64.895	1.16729	1.04951	-3.6404	-0.11364	0.474147	-1.72308	Suganuma et al (2018)
TB-61	-6.15	786.15	7.97546	18.4049	0.105	0.105	2.45399	0.613497	70.3421	1.34153	2.17777	-2.98864	-2.98864	0.162871	-1.22342	Suganuma et al (2018)
TB3-31	-6.8	787.617	17.0819	14.9466	4.62633	1.77936	3.20285	14.9466	43.4164	0.653748	0.520216	-0.652504	-1.60802	-1.02023	0.520216	This study
TB3-33	-7.1	788.293	16.5644	15.3374	7.97546	1.22699	1.84049	15.3374	41.7178	0.68015	0.603189	-0.0507371	-1.92254	-1.51707	0.603189	This study
TB3-34	-7.2	788.519	17.931	14.4828	10.3448	0.689655	1.37931	0.105	55.0674	1.515	1.30142	0.964949	-1.7431	-1.04995	-3.62533	Suganuma et al (2018)
TB3-36	-7.4	788.97	19.3548	14.5161	5.91398	0.105	0.537634	14.5161	45.0563	1.38804	1.10036	0.202415	-3.8287	-2.19548	1.10036	This study
TB3-38	-7.6	789.421	15.0538	10.7527	9.67742	0.105	0.105	10.7527	53.5534	1.39665	1.06018	0.95482	-3.56877	-3.56877	1.06018	This study
TB3-40	-7.8	789.872	17.7083	12.5	9.89583	0.520833	3.125	12.5	43.75	0.805006	0.456699	0.223084	-2.72135	-0.929595	0.456699	This study
TB3-42	-8	790.211	17.4194	10.9677	19.3548	0.645161	1.29032	10.9677	39.3548	0.843339	0.380716	0.9487	-2.4525	-1.75935	0.380716	This study
TB3-43	-8.05	790.436	4.46429	15.1786	3.57143	0.105	0.892857	0.892857	74.895	0.449739	1.67351	0.226595	-3.30017	-1.1597	-1.1597	Suganuma et al (2018)
TB3-45	-8.25	790.887	20.4878	9.26829	12.1951	0.105	0.97561	9.26829	47.6999	1.36833	0.575098	0.849535	-3.9053	-1.67619	0.575098	This study
TB3-48	-8.55	791.203	15.9091	18.9394	6.81818	0.105	0.757576	18.9394	38.5314	1.09703	1.27138	0.249733	-3.92365	-1.94749	1.27138	This study
TB3-50	-8.63	791.268	6.62252	25.1656	2.64901	0.662252	0.662252	25.1656	39.0728	0.153787	1.48879	-0.762504	-2.1488	-2.1488	1.48879	This study
TB3-52	-8.8	791.407	11.6505	16.9903	3.39806	1.45631	0.485437	16.9903	49.0291	0.613998	0.991292	-0.618146	-1.46544	-2.56406	0.991292	This study
TB3-54	-9	791.569	13.4409	15.5914	2.68817	2.15054	0.105	0.105	65.919	1.62967	1.77809	0.0202278	-0.202916	-3.22243	-3.22243	Suganuma et al (2018)
TB3-55	-9.1	791.65	11.3744	10.4265	7.109	1.89573	0.473934	10.4265	58.2938	0.56853	0.481519	0.0985263	-1.22323	-2.60952	0.481519	This study
TB3-57	-9.3	791.813	5.76923	25.9615	2.88462	0.961538	0.105	25.9615	38.3565	0.226957	1.73103	-0.46619	-1.5648	-3.77938	1.73103	This study
TB3-62	-9.4	791.894	13.1313	20.7071	11.1111	0.505051	1.0101	20.7071	32.8283	0.594694	1.05017	0.42764	-2.6634	-1.97026	1.05017	This study
TB3-64	-9.55	792.057	18.2482	5.83942	2.91971	2.18978	0.105	1.45985	69.2381	1.63463	0.495192	-0.197955	-0.485638	-3.52323	-0.891103	Suganuma et al (2018)
TB3-66	-9.7	792.098	18.3333	21.6667	8.33333	1.66667	0.105	21.6667	28.2283	1.08331	1.25036	0.29485	-1.31459	-4.07921	1.25036	This study
TB3-67	-9.78	792.179	9.83607	22.1311	4.91803	0.819672	2.45902	22.1311	37.7049	0.228393	1.03932	-0.464754	-2.25651	-1.1579	1.03932	This study
TB3-68	-9.87	792.26	6.95971	16.1172	6.22711	0.105	3.663	16.1172	50.8108	0.182791	1.02254	0.0715658	-4.01114	-0.459062	1.02254	This study
TB3-70	-10.07	792.423	18.0723	15.6627	6.0241	0.105	0.105	15.6627	44.3683	1.54043	1.39733	0.441819	-3.60774	-3.60774	1.39733	This study
TB3-72	-10.24	792.52	8.8785	17.757	17.2897	0.46729	1.40187	17.757	36.4486	0.189318	0.882465	0.855796	-2.75512	-1.65651	0.882465	This study
TB3-77	-10.6	792.87	10.8696	23.1884	11.5942	1.44928	3.62319	23.1884	26.087	0.0940195	0.851705	0.158558	-1.92088	-1.00459	0.851705	This study
TB3-79	-10.6	792.992	8.57143	17.1429	7.14286	2.85714	2.85714	17.1429	44.2857	-0.0927109	0.600436	-0.275032	-1.19132	-1.19132	0.600436	This study
TB3-82	-11	793.195	15.6682	20.7373	6.91244	2.30415	0.105	0.105	54.1679	1.60362	1.88392	0.785309	-0.313304	-3.40181	-3.40181	This study
TB3-84	-11.2	793.358	10.5505	20.6422	6.88073	3.21101	1.37615	20.6422	36.6972	0.152149	0.823317	-0.275295	-1.03744	-1.88473	0.823317	This study
TB3-86	-11.4	793.52	4.0404	21.2121	6.06061	1.0101	0.105	21.2121	46.3596	-0.160796	1.49743	0.244669	-1.54709	-3.81094	1.49743	This study
YN04	-12.6887	794.568	6.74847	10.1227	7.36196	0.920245	0.613497	0.613497	73.6196	0.558021	0.963486	0.645032	-1.43441	-1.83987	-1.83987	Suganuma et al (2018)
YN08	-13.2767	795.046	8.79121	7.69231	2.1978	0.105	1.0989	2.1978	77.917	1.03303	0.8995	-0.353263	-3.39452	-1.04641	-0.353263	Suganuma et al (2018)
YW01	-13.8113	795.481	11.4865	6.75676	2.02703	0.105	0.105	1.35135	78.1684	1.69679	1.16616	-0.0378105	-2.99818	-2.99818	-0.443276	Suganuma et al (2018)
YW02	-14.4528	796	10.7955	6.81818	4.54545	1.13636	0.105	0.568182	76.0314	1.31445	0.854919	0.449454	-0.93684	-3.31847	-1.62999	Suganuma et al (2018)
YW03	-15.4684	796.826	14.9425	10.3448	7.47126	1.14943	1.14943	0.574713	64.3678	1.14121	0.773484	0.448062	-1.42374	-1.42374	-2.11689	Suganuma et al (2018)
YW05	-16.6445	797.782	13.3603	7.69231	2.42915	1.61943	0.809717	0.809717	73.2794	1.18168	0.629612	-0.523068	-0.928533	-1.62168	-1.62168	Suganuma et al (2018)
YW07	-18.0343	798.912	8.01527	11.4504	5.34351	1.14504	0.381679	0.105	73.5591	1.02252	1.37919	0.617053	-0.923392	-2.022	-3.31263	Suganuma et al (2018)
YW09	-19.8518	800.389	6.35838	20.2312	1.7341	0.105	0.578035	1.15607	69.8372	0.850236	2.00769	-0.449047	-3.25333	-1.54766	-0.854512	Suganuma et al (2018)
YW11	-20.7605	801.128	6.57895	12.5	1.97368	0.657895	0.657895	0.11	77.5216	0.970251	1.6121	-0.233722	-1.33233	-1.33233	-3.1209	Suganuma et al (2018)

## Sheet: MgCa of G. inflata
Sample ID	Thickness from the Byk-E bed without sand (m)	Age (ka)	Mg/Ca-based temperature of G. inflata (°C)	Mg/Ca of G. inflata (mmol/mol)	Reference
KG01	55.1367	751.564	14.5282	1.30059	Suganuma et al. (2018)
KG02	54.3982	751.763	15.3722	1.36584	Suganuma et al. (2018)
KG03	53.4325	752.023	13.6937	1.23914	Suganuma et al. (2018)
KG04	52.6941	752.222	16.6412	1.47016	Suganuma et al. (2018)
KG05	52.0124	752.406	18.2822	1.61696	Suganuma et al. (2018)
KG06	50.7627	752.743	16.4001	1.44974	Suganuma et al. (2018)
KG07	49.4562	753.095	13.6727	1.23763	Suganuma et al. (2018)
KG08	48.5473	753.34	18.0588	1.59615	Suganuma et al. (2018)
KG09	47.468	753.631	14.4966	1.29821	Suganuma et al. (2018)
KG10	46.3888	753.922	13.2783	1.20964	Suganuma et al. (2018)
KG11	45.1391	754.258	15.743	1.39553	Suganuma et al. (2018)
KG12	44.1166	754.534	12.7108	1.17048	Suganuma et al. (2018)
KG13	43.3213	754.748	17.0083	1.5018	Suganuma et al. (2018)
KG14	42.1852	755.055	13.9551	1.25807	Suganuma et al. (2018)
KG15	41.2763	755.3	13.3205	1.2126	Suganuma et al. (2018)
KG16	39.7426	755.713	14.5056	1.29889	Suganuma et al. (2018)
KG17	38.3225	756.096	15.2006	1.35231	Suganuma et al. (2018)
KG18	37.3568	756.356	14.4191	1.29238	Suganuma et al. (2018)
KG19	36.0299	756.714	14.6904	1.31289	Suganuma et al. (2018)
KG20	34.7597	757.056	16.7225	1.47711	Suganuma et al. (2018)
KG21	33.3484	757.437	13.7623	1.24408	Suganuma et al. (2018)
KG22	32.0077	757.798	14.0459	1.26471	Suganuma et al. (2018)
KG23	30.667	758.159	13.6999	1.23958	Suganuma et al. (2018)
KG24	29.2557	758.54	15.792	1.3995	Suganuma et al. (2018)
KG25	27.8445	758.92	15.4683	1.37347	Suganuma et al. (2018)
KG27	25.5864	759.529	14.0775	1.26703	Suganuma et al. (2018)
KG28	24.2457	759.89	17.1817	1.51698	Suganuma et al. (2018)
KG29	22.7639	760.289	14.3695	1.28867	Suganuma et al. (2018)
KG30	21.4232	760.651	14.797	1.32103	Suganuma et al. (2018)
KG31	19.9413	761.05	17.2433	1.52241	Suganuma et al. (2018)
KG32	17.895	761.602	13.4797	1.22385	Suganuma et al. (2018)
KG33	16.5543	761.963	13.7759	1.24506	Suganuma et al. (2018)
KG35	13.7317	762.724	15.1987	1.35217	Suganuma et al. (2018)
KG36	12.2499	763.123	14.9487	1.3327	Suganuma et al. (2018)
KG37	10.7681	763.523	13.0267	1.19211	Suganuma et al. (2018)
KG38	9.00397	763.998	14.2569	1.28028	Suganuma et al. (2018)
KG39	7.87495	765.268	15.8231	1.40203	Suganuma et al. (2018)
YG06	5.6	767.831	13.9783	1.25976	Suganuma et al. (2018)
YG05	4.6	768.958	12.4352	1.15191	Suganuma et al. (2018)
YG04	3.35	770.366	15.5117	1.37694	Suganuma et al. (2018)
YG03	2.7	771.099	13.388	1.21736	Suganuma et al. (2018)
YG02	1.65	772.282	16.1125	1.42576	Suganuma et al. (2018)
YG01	0.9	773.127	16.4602	1.45481	Suganuma et al. (2018)
YN01	-0.10129	774.255	14.8404	1.32435	Suganuma et al. (2018)
YN02	-0.962258	775.225	15.5501	1.38	Suganuma et al. (2018)
YN03	-2.1271	777.076	15.2171	1.3536	Suganuma et al. (2018)
YN20	-2.83613	778.675	16.9135	1.49356	Suganuma et al. (2018)
YN19	-3.84903	780.96	15.1816	1.35082	Suganuma et al. (2018)
YN18	-4.81129	783.131	18.2851	1.61724	Suganuma et al. (2018)
YN17	-6.07742	785.987	16.292	1.44068	Suganuma et al. (2018)
YN16	-7.05522	788.192	15.6325	1.38662	Suganuma et al. (2018)
YN15	-7.6785	789.598	13.5776	1.23082	Suganuma et al. (2018)
YN14	-8.03185	790.395	16.1623	1.42988	Suganuma et al. (2018)
YN13	-8.33975	791.032	15.2621	1.35715	Suganuma et al. (2018)
YN12	-8.77886	791.389	16.0412	1.41988	Suganuma et al. (2018)
YN11	-9.32102	791.83	14.7625	1.31838	Suganuma et al. (2018)
YN10	-9.48138	791.96	15.321	1.36179	Suganuma et al. (2018)
YN07	-10.1763	792.525	15.4612	1.37291	Suganuma et al. (2018)
YN09	-10.7643	793.004	15.5653	1.38122	Suganuma et al. (2018)
YN06	-11.0851	793.264	17.2097	1.51945	Suganuma et al. (2018)
YN05	-11.78	793.829	14.6423	1.30923	Suganuma et al. (2018)
YN04	-12.6887	794.568	13.6053	1.2328	Suganuma et al. (2018)
YN08	-13.2767	795.046	17.6982	1.56311	Suganuma et al. (2018)
YW01	-13.8113	795.481	12.3965	1.14933	Suganuma et al. (2018)
YW02	-14.4528	796	13.0491	1.19367	Suganuma et al. (2018)
YW03	-15.4684	796.826	14.4797	1.29693	Suganuma et al. (2018)
YW05	-16.6445	797.782	14.1894	1.27528	Suganuma et al. (2018)
YW06	-17.1256	798.173	17.0929	1.50918	Suganuma et al. (2018)
YW07	-18.0343	798.912	17.9722	1.58815	Suganuma et al. (2018)
YW08	-18.6758	799.433	14.2972	1.28328	Suganuma et al. (2018)
YW09	-19.8518	800.389	12.6871	1.16887	Suganuma et al. (2018)
YW10	-20.5467	800.954	13.2977	1.211	Suganuma et al. (2018)
YW11	-20.7605	801.128	14.6743	1.31165	Suganuma et al. (2018)

## Sheet: MgCa of G. bulloides
Sample ID	Thickness from the Byk-E bed without sand (m)	Age (ka)	Mg/Ca-based temperature of G. bulloides (°C)	Mg/Ca of G. bulloides (mmol/mol)	Reference
KG01	55.1367	751.564	18.2981	3.35802	This study
KG02	54.3982	751.763	18.8232	3.55209	This study
KG03	53.4325	752.023	18.0498	3.26996	This study
KG05	52.0124	752.406	18.0045	3.25416	This study
KG06	50.7627	752.743	17.4438	3.06465	This study
KG07	49.4562	753.095	17.3331	3.02858	This study
KG08	48.5473	753.34	19.0197	3.62756	This study
KG09	47.468	753.631	18.7914	3.54001	This study
KG10	46.3888	753.922	18.8319	3.55539	This study
KG11	45.1391	754.258	19.8608	3.96918	This study
KG12	44.1166	754.534	20.1932	4.11287	This study
KG13	43.3213	754.748	20.0225	4.03846	This study
KG14	42.1852	755.055	17.2337	2.99654	This study
KG15	41.2763	755.3	18.322	3.36659	This study
KG16	39.7426	755.713	18.0075	3.25519	This study
KG17	38.3225	756.096	16.6944	2.82851	This study
KG18	37.3568	756.356	18.2011	3.32335	This study
KG21	33.3484	757.437	18.5698	3.45709	This study
KG27	25.5864	759.529	19.4559	3.8009	This study
KG28	24.2457	759.89	18.3444	3.3747	This study
KG29	22.7639	760.289	18.5211	3.43909	This study
KG30	21.4232	760.651	19.2627	3.72312	This study
YN01	-0.10129	774.255	19.3631	3.76334	This study
YN02	-0.962258	775.225	16.7587	2.84805	This study
YN03	-2.1271	777.076	19.3842	3.77185	This study
YN20	-2.83613	778.675	15.1757	2.40428	This study
YN14	-8.03185	790.395	10.8482	1.51317	This study
YN13	-8.33975	791.032	11.4916	1.62102	This study
YN12	-8.77886	791.389	13.6771	2.04808	This study
YN11	-9.32102	791.83	12.0748	1.72539	This study
YN10	-9.48138	791.96	15.5697	2.50781	This study
YN07	-10.1763	792.525	15.7364	2.55296	This study
YN06	-11.0851	793.264	16.0351	2.63587	This study
YN05	-11.78	793.829	14.4282	2.21948	This study
YN04	-12.6887	794.568	12.636	1.83218	This study
YW01	-13.8113	795.481	17.2419	2.99916	This study
YW02	-14.4528	796	15.2829	2.43201	This study
YW03	-15.4684	796.826	16.7037	2.83133	This study
YW04	-16.2168	797.434	21.2754	4.61782	This study
YW06	-17.1256	798.173	11.4013	1.60543	This study
YW09	-19.8518	800.389	19.3464	3.75662	This study
YW11	-20.7605	801.128	18.9334	3.59422	This study

## Sheet: Composite isotope data
	Composite data
	Sample ID	Section	Thickness from the Byk-E bed without sand (m)	Age (ka)	δ13C (Globigerina bulloides) (‰, VPDB)	δ18O (Globigerina bulloides) (‰, VPDB)	δ13C (Globorotalia inflata) (‰, VPDB)	δ18O (Globorotalia inflata) (‰, VPDB)	References for δ13C data	References for δ18O data
	YT2-2	Yoro River	69.99	747.561	-2.045	0.165143	0.241	1.11514	This study	Haneda et al. (2020a)
	YT2-1	Yoro River	69.54	747.682	-1.954	-0.0118571	0.308	1.28814	This study	Haneda et al. (2020a)
	YT760	Yoro River	68.69	747.911	-2.11772	0.148494	0.0992025	1.25719	This study	Suganuma et al. (2018)
	YT735	Yoro River	68.19	748.046	-1.999	-0.0808571	0.094	1.43214	This study	Haneda et al. (2020a)
	YT730	Yoro River	67.69	748.181	-1.78518	-0.0139629	0.0750178	1.33129	This study	Suganuma et al. (2018)
	YT725	Yoro River	67.19	748.315	-2.064	1.19314	0.196	1.37614	This study	Haneda et al. (2020a)
	YT720	Yoro River	66.69	748.45	-2.40089	-0.18022	0.0407562	1.22774	This study	Suganuma et al. (2018)
	YT712	Yoro River	66.31	748.553	-1.77712	0.0306889	-0.153729	1.39209	This study	Suganuma et al. (2018)
	YT705	Yoro River	65.89	748.666	-2.125	0.418143	0.309	1.89814	This study	Haneda et al. (2020a)
	YT700	Yoro River	65.39	748.801	-2.03409	1.04723	0.366241	1.5289	This study	Suganuma et al. (2018)
	YT695	Yoro River	65.15	748.865	-1.799	1.28414	0.245	1.70514	This study	Haneda et al. (2020a)
	YT690	Yoro River	64.65	749	-1.761	0.850572	0.1075	1.407	This study	Suganuma et al. (2018), Haneda et al. (2020a)
	YT680	Yoro River	64.13	749.14	-1.83557	0.701416	0.24431	1.62295	This study	Suganuma et al. (2018)
	YT675	Yoro River	63.63	749.275	-1.442	1.06114	0.369	1.52914	This study	Haneda et al. (2020a)
	YT670	Yoro River	63.2	749.391			0.335003	1.76831	This study	Suganuma et al. (2018)
	YT665	Yoro River	62.7	749.526	-1.791	0.717143	0.456	1.62214	This study	Haneda et al. (2020a)
	YT650	Yoro River	61.8	749.768	-1.91215	0.444905	0.508326	1.39684	This study	Suganuma et al. (2018)
	YT645	Yoro River	61.3	749.903	-1.879	0.673143	0.685	1.64514	This study	Haneda et al. (2020a)
	YT640	Yoro River	60.8	750.038	-1.73682	0.233047	0.614134	1.06718	This study	Suganuma et al. (2018), Haneda et al. (2020a)
	YT635	Yoro River	60.3	750.173	-1.827	0.189143	0.567	1.20114	This study	Haneda et al. (2020a)
	YT630	Yoro River	59.8	750.307	-1.62194	0.487657	0.636303	1.30469	This study	Suganuma et al. (2018)
	YT625	Yoro River	59.3	750.442	-1.619	0.525143	0.552	1.24214	This study	Haneda et al. (2020a)
	YT620	Yoro River	58.8	750.577	-1.87626	0.493442	0.535305	1.12139	This study	Suganuma et al. (2018)
	YT615	Yoro River	58.3	750.712	-1.688	0.316143	0.583	1.21314	This study	Haneda et al. (2020a)
	YT610	Yoro River	57.8	750.846	-1.6055	0.39332	0.620169	1.08737	This study	Suganuma et al. (2018)
	YT605	Yoro River	57.3	750.981	-1.372	0.344143	0.6385	1.198	This study	Haneda et al. (2020a)
	YT600	Yoro River	56.8	751.116	-1.58529	0.691742	0.711476	1.21016	This study	Suganuma et al. (2018)
	YT595	Yoro River	56.3	751.251	-1.716	0.458143	0.7048	1.0248	This study	Haneda et al. (2020a)
	YT590	Yoro River	55.8	751.385	-1.74492	0.175578	0.647481	1.11797	This study	Suganuma et al. (2018)
	YT585	Yoro River	55.5	751.466	-1.6435	0.438	0.6968	1.2098	This study	Haneda et al. (2020a)
	YT580	Yoro River	55	751.601	-1.52266	0.203768	0.635482	1.17024	This study	Haneda et al. (2020a)
	YT575	Yoro River	54.5	751.736			0.7328	0.9598	This study	Haneda et al. (2020a)
	YT565	Yoro River	54.01	751.868	-1.262	0.455143	0.5778	0.9578	This study	Haneda et al. (2020a)
	YT560	Yoro River	53.51	752.003			0.53749	1.08661	This study	Haneda et al. (2020a)
	YT555	Yoro River	53.12	752.108	-1.603	0.0121429	0.7818	1.2158	This study	Haneda et al. (2020a)
	YT550	Yoro River	52.62	752.243			0.714476	1.09326	This study	Haneda et al. (2020a)
	YT545	Yoro River	52.12	752.377	-1.943	-0.306857	0.6728	1.0428	This study	Haneda et al. (2020a)
	YT540	Yoro River	51.62	752.512	-1.64288	0.195019	0.91316	1.05267	This study	Haneda et al. (2020a)
	YT535	Yoro River	51.12	752.647	-1.821	-0.359857	0.6708	1.1298	This study	Haneda et al. (2020a)
	YT530	Yoro River	50.62	752.782	-1.90758	0.282505	0.879462	1.07235	This study	Haneda et al. (2020a)
	YT525	Yoro River	50.12	752.916			0.8608	1.2578	This study	Haneda et al. (2020a)
	YT520	Yoro River	49.62	753.051	-2.25916	0.400124	0.768471	1.22916	This study	Haneda et al. (2020a)
	YT515	Yoro River	48.72	753.294	-1.746	-0.0348571	0.7648	0.8758	This study	Haneda et al. (2020a)
	YT510	Yoro River	48.22	753.429	-1.62874	0.28056	0.760472	0.93455	This study	Haneda et al. (2020a)
	YT505	Yoro River	47.62	753.59	-1.74	0.101143	0.8648	1.3148	This study	Haneda et al. (2020a)
	YT500	Yoro River	47.12	753.725	-1.34461	0.195265	0.904553	1.04358	This study	Haneda et al. (2020a)
	YT495	Yoro River	46.62	753.86	-1.65905	0.0783718	0.777775	1.28373	This study	Haneda et al. (2020a)
	YT490	Yoro River	46.17	753.981	-1.76615	-0.439376	0.761789	0.789755	This study	Haneda et al. (2020a)
	YT485	Yoro River	45.67	754.116	-1.59237	-0.287123	0.602994	1.03877	This study	Haneda et al. (2020a)
	YT480	Yoro River	45.27	754.224			0.802004	0.934252	This study	Haneda et al. (2020a)
	YT475	Yoro River	44.92	754.318	-1.77927	0.266952	0.84656	1.10276	This study	Haneda et al. (2020a)
	YT470	Yoro River	44.42	754.453	-1.6072	0.681087	0.977945	1.42383	This study	Haneda et al. (2020a)
	YT465	Yoro River	44.02	754.561			0.93639	0.964891	This study	Haneda et al. (2020a)
	YT460	Yoro River	43.52	754.695	-1.56293	-0.390409	0.820101	0.874362	This study	Haneda et al. (2020a)
	YT455	Yoro River	42.92	754.857			0.834351	1.15153	This study	Haneda et al. (2020a)
	YT450	Yoro River	42.52	754.965	-1.82048	-0.0188419	0.890477	1.074	This study	Haneda et al. (2020a)
	YT445	Yoro River	42.02	755.1			0.752517	1.11848	This study	Haneda et al. (2020a)
	YT440	Yoro River	41.52	755.235	-1.21584	-0.0918112	0.81608	0.79641	This study	Haneda et al. (2020a)
	YT435	Yoro River	41.02	755.369	-1.56812	-0.164643	0.877793	1.07473	This study	Haneda et al. (2020a)
	YT430	Yoro River	40.5	755.509	-1.91505	-0.0111609	0.969902	0.716556	This study	Haneda et al. (2020a)
	YT425	Yoro River	40	755.644	-1.64086	0.462336	0.963668	0.953227	This study	Haneda et al. (2020a)
	YT420	Yoro River	39.5	755.779			0.899526	0.992241	This study	Haneda et al. (2020a)
	YT415	Yoro River	39.1	755.887	-1.81766	-0.279347	0.919215	0.955171	This study	Haneda et al. (2020a)
	YT410B	Yoro River	38.55	756.035	-1.42466	-0.124789	0.852536	1.06987	This study	Haneda et al. (2020a)
	YT410A	Yoro River	38.05	756.17	-1.59136	-0.227827	0.816166	0.682994	This study	Haneda et al. (2020a)
	TB2-410	Yoro-Tabuchi	37.5	756.318	-1.60733	-0.382742	0.733463	0.77775	This study	Haneda et al. (2020a)
	TB2-405	Yoro-Tabuchi	37	756.453	-1.84891	-0.186728	0.819963	1.15136	This study	Haneda et al. (2020a)
	TB2-400	Yoro-Tabuchi	36.5	756.588	-1.68752	0.210643	0.849929	1.16742	This study	Haneda et al. (2020a)
	TB2-395	Yoro-Tabuchi	36	756.722	-1.58397	-0.0622053	0.585556	0.627063	This study	Haneda et al. (2020a)
	TB2-390	Yoro-Tabuchi	35.5	756.857	-1.61748	0.0560867	0.806265	0.765746	This study	Haneda et al. (2020a)
	TB2-385	Yoro-Tabuchi	35	756.992	-1.70877	-0.128557	0.705275	0.89924	This study	Haneda et al. (2020a)
	TB2-380	Yoro-Tabuchi	34.5	757.127	-1.56394	-0.350428	0.586592	0.332618	This study	Haneda et al. (2020a)
	TB2-375	Yoro-Tabuchi	34	757.261	-1.81311	-1.05839	0.64793	0.523922	This study	Haneda et al. (2020a)
	TB2-370	Yoro-Tabuchi	33.5	757.396	-1.4168	-0.894438	0.503305	0.75544	This study	Haneda et al. (2020a)
	TB2-365	Yoro-Tabuchi	33	757.531	-1.63	-0.673913	0.515133	0.739754	This study	Haneda et al. (2020a)
	TB2-360	Yoro-Tabuchi	32.5	757.666	-1.58896	-0.526459	0.603791	0.394896	This study	Haneda et al. (2020a)
	TB2-355	Yoro-Tabuchi	32	757.801	-1.72923	-0.673913	0.703263	0.701553	This study	Haneda et al. (2020a)
	TB2-350	Yoro-Tabuchi	31.5	757.935	-1.635	0.088713	0.662468	0.743464	This study	Haneda et al. (2020a)
	TB2-345	Yoro-Tabuchi	31	758.07			0.815939	1.09979	This study	Haneda et al. (2020a)
	TB2-340	Yoro-Tabuchi	30.5	758.205	-1.59096	-0.0611005	0.71204	0.995362	This study	Haneda et al. (2020a)
	TB2-335	Yoro-Tabuchi	30	758.34	-1.56555	0.197748	0.580526	0.766494	This study	Haneda et al. (2020a)
	TB2-330	Yoro-Tabuchi	29.5	758.474	-1.71308	0.300325	0.829395	0.775067	This study	Haneda et al. (2020a)
	TB2-325	Yoro-Tabuchi	29	758.609	-1.71081	-0.144009	0.944713	1.05491	This study	Haneda et al. (2020a)
	TB2-320	Yoro-Tabuchi	28.5	758.744	-1.74511	0.193582	0.82636	0.910776	This study	Haneda et al. (2020a)
	TB2-315	Yoro-Tabuchi	28	758.879	-1.60545	0.297729	1.00809	1.17142	This study	Haneda et al. (2020a)
	TB2-310	Yoro-Tabuchi	27.5	759.013	-1.68105	0.0681137	0.95282	1.00838	This study	Haneda et al. (2020a)
	TB2-305	Yoro-Tabuchi	27	759.148	-1.48588	0.27371	0.92258	1.02626	This study	Haneda et al. (2020a)
	TB2-300	Yoro-Tabuchi	26.5	759.283	-1.48086	0.19171	0.961925	1.10876	This study	Haneda et al. (2020a)
	TB2-280	Yoro-Tabuchi	24.5	759.822	-1.45684	-0.840131	0.664491	0.467398	This study	Haneda et al. (2020a)
	TB2-275	Yoro-Tabuchi	24	759.957	-1.41848	-0.974486	0.754571	0.726384	This study	Haneda et al. (2020a)
	TB2-272	Yoro-Tabuchi	23.7	760.038	-1.67437	-0.725748	0.734659	0.687369	This study	Haneda et al. (2020a)
	TB2-270	Yoro-Tabuchi	23.5	760.092	-1.46184	-0.545185	0.654375	0.608684	This study	Haneda et al. (2020a)
	TB2-265	Yoro-Tabuchi	23	760.226	-1.70479	-0.433075	0.567492	0.668504	This study	Haneda et al. (2020a)
	TB2-260	Yoro-Tabuchi	22.5	760.361	-1.49287	-0.634137	0.502109	0.640873	This study	Haneda et al. (2020a)
	TB2-255	Yoro-Tabuchi	22	760.496	-1.63989	-0.276858	0.725541	0.680766	This study	Haneda et al. (2020a)
	TB2-250	Yoro-Tabuchi	21.5	760.631	-1.39606	-0.453544	0.70992	0.738285	This study	Haneda et al. (2020a)
	TB2-245	Yoro-Tabuchi	21	760.765	-1.72913	0.00828645	0.874472	0.88073	This study	Haneda et al. (2020a)
	TB2-240	Yoro-Tabuchi	20.5	760.9	-1.51253	0.435252	0.747612	0.836634	This study	Haneda et al. (2020a)
	TB2-235	Yoro-Tabuchi	20	761.035	-1.50806	0.317898	1.10547	0.920345	This study	Haneda et al. (2020a)
	TB2-230	Yoro-Tabuchi	19.5	761.17	-1.32377	0.0833192	1.02368	0.926553	This study	Haneda et al. (2020a)
	TB2-225	Yoro-Tabuchi	19	761.305	-1.36811	0.243554	0.904866	0.70812	This study	Haneda et al. (2020a)
	TB2-220	Yoro-Tabuchi	18.5	761.439	-1.45329	0.145592	0.723163	0.798231	This study	Haneda et al. (2020a)
	TB2-215	Yoro-Tabuchi	18	761.574	-1.30727	0.408241	0.97072	0.925061	This study	Haneda et al. (2020a)
	TB2-210	Yoro-Tabuchi	17.5	761.709	-1.31273	0.22013	1.05118	1.01366	This study	Haneda et al. (2020a)
	TB2-205	Yoro-Tabuchi	17	761.844	-1.30828	0.0421649	0.945391	1.03636	This study	Haneda et al. (2020a)
	TB2-200	Yoro-Tabuchi	16.5	761.978	-1.38904	0.0861498	0.879022	0.793548	This study	Haneda et al. (2020a)
	TB2-195	Yoro-Tabuchi	16	762.113	-1.61222	-0.296367	0.83192	0.543055	This study	Haneda et al. (2020a)
	TB2-190	Yoro-Tabuchi	15.5	762.248	-1.70078	-0.24739	1.03692	0.942476	This study	Haneda et al. (2020a)
	TB2-185	Yoro-Tabuchi	15	762.383	-1.45066	-0.0135052	0.937286	0.785464	This study	Haneda et al. (2020a)
	TB2-180	Yoro-Tabuchi	14.5	762.518	-1.54566	-0.157278	1.08989	0.86567	This study	Haneda et al. (2020a)
	TB2-175	Yoro-Tabuchi	14	762.652	-1.40188	-0.257965	1.02948	0.769429	This study	Haneda et al. (2020a)
	TB2-170	Yoro-Tabuchi	13.5	762.787	-1.46634	-0.569597	0.856611	0.595914	This study	Haneda et al. (2020a)
	TB2-169	Yoro-Tabuchi	13.4	762.814	-1.20477	-0.718771	0.895038	0.898269	This study	Haneda et al. (2020a)
	TB2-168	Yoro-Tabuchi	13.3	762.841	-1.20376	-0.715891	0.96117	0.863474	This study	Haneda et al. (2020a)
	TB2-167	Yoro-Tabuchi	13.2	762.868	-1.14441	-0.747575	0.938124	0.453667	This study	Haneda et al. (2020a)
	TB2-166	Yoro-Tabuchi	13.1	762.895	-1.66957	-1.27276	0.942132	0.527123	This study	Haneda et al. (2020a)
	TB2-165	Yoro-Tabuchi	13	762.922	-1.70265	-0.3151	0.848215	0.47586	This study	Haneda et al. (2020a)
	TB2-164	Yoro-Tabuchi	12.9	762.949	-1.243	-0.609317	1.03432	0.737826	This study	Haneda et al. (2020a)
	TB2-163	Yoro-Tabuchi	12.8	762.976	-1.24199	-1.04521	1.05035	0.632475	This study	Haneda et al. (2020a)
	TB2-162	Yoro-Tabuchi	12.7	763.003			1.09444	0.57545	This study	Haneda et al. (2020a)
	TB2-161	Yoro-Tabuchi	12.6	763.03	-1.20578	-0.856069	0.923094	0.526157	This study	Haneda et al. (2020a)
	TB2-160	Yoro-Tabuchi	12.5	763.057	-1.47136	-0.598846	0.923844	0.455416	This study	Haneda et al. (2020a)
	TB2-159	Yoro-Tabuchi	12.4	763.084			1.08141	0.59768	This study	Haneda et al. (2020a)
	TB2-158	Yoro-Tabuchi	12.3	763.111	-1.26212	-1.11146	0.789828	0.534855	This study	Haneda et al. (2020a)
	TB2-157	Yoro-Tabuchi	12.2	763.137			1.05836	0.877972	This study	Haneda et al. (2020a)
	TB2-156	Yoro-Tabuchi	12.1	763.164	-1.36071	-1.2958	0.865713	0.540909	This study	Haneda et al. (2020a)
	TB2-155	Yoro-Tabuchi	12	763.191	-1.19471	-1.05481	1.00726	0.725261	This study	Haneda et al. (2020a)
	TB2-154	Yoro-Tabuchi	11.9	763.218			0.960168	0.475897	This study	Haneda et al. (2020a)
	TB2-153	Yoro-Tabuchi	11.8	763.245	-1.53476	-0.859909	0.907062	0.672102	This study	Haneda et al. (2020a)
	TB2-152	Yoro-Tabuchi	11.7	763.272			0.719688	0.491362	This study	Haneda et al. (2020a)
	TB2-151	Yoro-Tabuchi	11.6	763.299	-1.58607	-1.12106	0.920088	0.589947	This study	Haneda et al. (2020a)
	TB2-149	Yoro-Tabuchi	11.4	763.353	-1.54298	-0.459509	0.827981	0.633442	This study	Haneda et al. (2020a)
	TB2-147	Yoro-Tabuchi	11.2	763.407	-1.42561	-0.880175	0.871512	0.691829	This study	Haneda et al. (2020a)
	TB2-145	Yoro-Tabuchi	11	763.461	-1.54599	-0.642326	0.885685	0.615834	This study	Haneda et al. (2020a)
	TB2-143	Yoro-Tabuchi	10.8	763.515	-1.552	-0.60968	0.786811	0.654951	This study	Haneda et al. (2020a)
	TB2-141	Yoro-Tabuchi	10.6	763.569	-1.33633	-0.349446	0.823119	0.747514	This study	Haneda et al. (2020a)
	TB2-139	Yoro-Tabuchi	10.4	763.623	-1.66937	-0.427796	0.854384	0.563314	This study	Haneda et al. (2020a)
	TB2-137	Yoro-Tabuchi	10.2	763.677	-1.59514	-0.640461	0.726298	0.654026	This study	Haneda et al. (2020a)
	TB2-135	Yoro-Tabuchi	10	763.73	-1.45871	-0.671241	0.701085	0.714192	This study	Haneda et al. (2020a)
	TB2-133	Yoro-Tabuchi	9.8	763.784	-1.70047	-0.925879	0.886657	0.575347	This study	Haneda et al. (2020a)
	TB2-131	Yoro-Tabuchi	9.6	763.838	-1.64742	-0.578389	0.898773	0.726788	This study	Haneda et al. (2020a)
	TB2-129	Yoro-Tabuchi	9.4	763.892	-1.61226	-0.366164	0.835316	0.629883	This study	Haneda et al. (2020a)
	TB2-127	Yoro-Tabuchi	9.2	763.946	-1.60268	-0.319117	0.776351	0.715925	This study	Haneda et al. (2020a)
	TB2-125	Yoro-Tabuchi	9	764	-1.5787	-0.593468	0.798039	0.510138	This study	Haneda et al. (2020a)
	TB2-123	Yoro-Tabuchi	8.8	764.225	-1.70916	-0.645707	0.687603	0.707167	This study	Haneda et al. (2020a)
	TB2-121	Yoro-Tabuchi	8.6	764.451	-1.7329	-0.662847	0.712756	0.580967	This study	Haneda et al. (2020a)
	TB2-119	Yoro-Tabuchi	8.4	764.676	-1.66458	-0.758768	0.685574	0.638916	This study	Haneda et al. (2020a)
	TB2-117	Yoro-Tabuchi	8.2	764.901	-1.6608	-0.621838	0.689133	0.552305	This study	Haneda et al. (2020a)
	TB2-115	Yoro-Tabuchi	8	765.127	-1.34668	-0.354222	0.964648	0.616761	This study	Haneda et al. (2020a)
	TB2-113	Yoro-Tabuchi	7.8	765.352	-1.56505	-0.0938759	1.03045	1.13946	This study	Haneda et al. (2020a)
	TB2-111	Yoro-Tabuchi	7.6	765.577	-1.49583	-0.0948086	1.03652	0.968006	This study	Haneda et al. (2020a)
	TB2-109	Yoro-Tabuchi	7.4	765.803	-1.76545	-0.051902	1.01562	1.19862	This study	Haneda et al. (2020a)
	TB2-107	Yoro-Tabuchi	7.2	766.028	-1.68041	-0.387341	1.06595	1.09274	This study	Haneda et al. (2020a)
	TB2-105	Yoro-Tabuchi	7	766.254	-1.63169	-0.231866	0.943151	1.04121	This study	Haneda et al. (2020a)
	TB2-103	Yoro-Tabuchi	6.8	766.479	-1.68244	-0.269585	1.02065	1.05245	This study	Haneda et al. (2020a)
	TB2-101	Yoro-Tabuchi	6.6	766.704			1.03877	1.0131	This study	Haneda et al. (2020a)
	TB2-99	Yoro-Tabuchi	6.4	766.93	-1.6591	-0.248425	0.956236	0.966253	This study	Haneda et al. (2020a)
	TB2-98	Yoro-Tabuchi	6.3	767.042	-1.30953	-0.0855962	1.05943	1.09979	This study	Haneda et al. (2020a)
	TB2-97	Yoro-Tabuchi	6.2	767.155	-1.67737	0.045047	0.970327	0.873495	This study	Haneda et al. (2020a)
	TB2-61	Yoro-Tabuchi	6.1	767.268	-1.47458	-0.335676	1.09413	1.02341	This study	Haneda et al. (2020a)
	TB2-57	Yoro-Tabuchi	5.7	767.718	-1.4296	-0.161752	0.821551	0.81256	This study	Haneda et al. (2020a)
	TB2-55	Yoro-Tabuchi	5.5	767.944	-1.31366	-0.221302	1.02449	0.829353	This study	Haneda et al. (2020a)
	TB2-53	Yoro-Tabuchi	5.3	768.169	-1.42361	-0.307319	0.940928	0.916119	This study	Haneda et al. (2020a)
	TB2-51	Yoro-Tabuchi	5.1	768.394	-1.36464	-0.596562	1.0513	0.908362	This study	Haneda et al. (2020a)
	TB2-49	Yoro-Tabuchi	4.9	768.62	-1.11676	-0.318662	0.659832	0.754832	This study	Haneda et al. (2020a)
	TB2-47	Yoro-Tabuchi	4.7	768.845	-1.39406	-0.319642	0.977185	0.717464	This study	Haneda et al. (2020a)
	TB2-45	Yoro-Tabuchi	4.5	769.07	-1.46788	-0.298189	0.997551	0.541554	This study	Haneda et al. (2020a)
	TB2-43	Yoro-Tabuchi	4.3	769.296	-1.3342	-0.250815	0.881465	0.520014	This study	Haneda et al. (2020a)
	TB2-41	Yoro-Tabuchi	4.1	769.521	-1.20651	-0.3983	0.955801	0.564889	This study	Haneda et al. (2020a)
	TB2-39	Yoro-Tabuchi	3.9	769.746	-1.58461	-0.627125	0.902849	0.538862	This study	Haneda et al. (2020a)
	TB2-00	Yoro-Tabuchi	3.55	770.141	-1.37806	-0.302281	0.991827	0.849912	This study	Haneda et al. (2020a)
	TB2-01	Yoro-Tabuchi	3.45	770.254	-1.28123	-0.385325	0.791073	0.584712	This study	Suganuma et al. (2018)
	TB2-02	Yoro-Tabuchi	3.35	770.366	-1.20057	-0.113791	0.897502	0.516416	This study	Haneda et al. (2020a)
	TB2-03	Yoro-Tabuchi	3.25	770.479	-1.53204	-0.559733	0.946762	0.879078	This study	Suganuma et al. (2018)
	TB2-04	Yoro-Tabuchi	3.15	770.592	-1.33795	-0.466389	0.855918	0.637944	This study	Haneda et al. (2020a)
	TB2-05	Yoro-Tabuchi	3.05	770.704	-1.46254	-0.585572	0.873844	0.890962	This study	Suganuma et al. (2018)
	TB2-06	Yoro-Tabuchi	2.95	770.817	-1.25472	-0.253517	0.969514	0.969556	This study	Haneda et al. (2020a)
	TB2-07	Yoro-Tabuchi	2.85	770.93	-1.54917	-0.627097	0.861035	0.851653	This study	Suganuma et al. (2018)
	TB2-08	Yoro-Tabuchi	2.75	771.042	-1.45427	-0.688639	0.901559	0.819765	This study	Haneda et al. (2020a)
	TB2-09	Yoro-Tabuchi	2.65	771.155	-1.45902	-0.538592	0.988148	0.84891	This study	Suganuma et al. (2018)
	TB2-10	Yoro-Tabuchi	2.55	771.268			0.80622	0.639828	This study	Haneda et al. (2020a)
	TB2-11	Yoro-Tabuchi	2.45	771.38	-1.42527	-0.430542	0.878771	0.781261	This study	Suganuma et al. (2018)
	TB2-12	Yoro-Tabuchi	2.35	771.493	-1.47131	-0.330414	0.836647	0.615334	This study	Haneda et al. (2020a)
	TB2-13	Yoro-Tabuchi	2.25	771.606	-1.39203	-0.22845	0.922128	0.750178	This study	Suganuma et al. (2018)
	TB2-14	Yoro-Tabuchi	2.15	771.718	-1.06018	-0.3698	0.822448	0.63135	This study	Haneda et al. (2020a)
	TB2-15	Yoro-Tabuchi	2.05	771.831	-0.993147	-0.210917	0.873844	0.840682	This study	Suganuma et al. (2018)
	TB2-16	Yoro-Tabuchi	1.95	771.944	-0.917794	0.0475046	0.851861	0.725558	This study	Haneda et al. (2020a)
	TB2-17	Yoro-Tabuchi	1.85	772.056	-0.959039	0.195805	0.793044	0.606652	This study	Suganuma et al. (2018)
	TB2-18	Yoro-Tabuchi	1.75	772.169	-1.20258	-0.0697157	0.833605	0.490038	This study	Haneda et al. (2020a)
	TB2-19	Yoro-Tabuchi	1.65	772.282	-1.40512	-0.595722	0.851235	0.817483	This study	Suganuma et al. (2018)
	TB2-20	Yoro-Tabuchi	1.55	772.394	-0.818521	-0.0378318	0.828533	0.534316	This study	Haneda et al. (2020a)
	TB2-21	Yoro-Tabuchi	1.45	772.507	-1.53406	-0.332726	0.788117	0.481409	This study	Suganuma et al. (2018)
	TB2-22	Yoro-Tabuchi	1.35	772.62	-1.30987	-0.519842	0.802163	0.572941	This study	Haneda et al. (2020a)
	TB2-23	Yoro-Tabuchi	1.25	772.732	-1.35879	-0.475759	0.937852	0.715947	This study	Suganuma et al. (2018)
	TB2-24	Yoro-Tabuchi	1.15	772.845	-1.15545	-0.283526	0.773764	0.644539	This study	Haneda et al. (2020a)
	TB2-25	Yoro-Tabuchi	1.05	772.958	-1.20871	-0.19523	0.914245	0.549059	This study	Suganuma et al. (2018)
	TB2-26	Yoro-Tabuchi	0.95	773.07	-1.27678	-0.425128	0.828533	0.531489	This study	Haneda et al. (2020a)
	TB2-27	Yoro-Tabuchi	0.85	773.183	-1.47765	-0.562502	0.831288	0.618205	This study	Suganuma et al. (2018)
	TB2-28	Yoro-Tabuchi	0.75	773.296	-1.36703	-0.704581	0.693638	0.578593	This study	Haneda et al. (2020a)
	TB2-29	Yoro-Tabuchi	0.65	773.408	-1.72745	-0.647399	0.787962	0.363962	This study	Suganuma et al. (2018)
	TB2-30	Yoro-Tabuchi	0.55	773.521	-1.32925	-0.807525	0.678808	0.480424	This study	Haneda et al. (2020a)
	TB2-31	Yoro-Tabuchi	0.45	773.634	-1.71235	-0.653858	0.841364	0.478371	This study	Suganuma et al. (2018)
	TB2-32	Yoro-Tabuchi	0.35	773.746	-1.77014	-1.03112	0.740186	0.462245	This study	Haneda et al. (2020a)
	TB2-33	Yoro-Tabuchi	0.25	773.859	-1.45549	-0.574498	0.813152	0.403006	This study	Suganuma et al. (2018)
	TB2-34	Yoro-Tabuchi	0.15	773.972	-1.19524	-0.510306	0.790311	0.439522	This study	Haneda et al. (2020a)
	TB2-35	Yoro-Tabuchi	0.05	774.085	-1.67105	-0.655704	0.825243	0.550104	This study	Suganuma et al. (2018)
	TB02	Yoro River (Chiba)	-0.15	774.31	-1.09813	-1.05481	0.888024	0.610245	This study	Haneda et al. (2020a)
	TB03	Yoro River (Chiba)	-0.25	774.423	-1.78084	-0.624329	0.769825	0.444775	This study	Suganuma et al. (2018)
	TB04	Yoro River (Chiba)	-0.35	774.535	-1.26815	-0.750455	0.769788	0.646006	This study	Haneda et al. (2020a)
	TB05	Yoro River (Chiba)	-0.45	774.648	-1.44038	-0.629866	0.768818	0.431155	This study	Suganuma et al. (2018)
	TB06	Yoro River (Chiba)	-0.55	774.761	-1.39995	-0.94728	0.712674	0.703998	This study	Haneda et al. (2020a)
	TB07	Yoro River (Chiba)	-0.65	774.873	-1.43434	-0.524667	0.781916	0.561	This study	Suganuma et al. (2018)
	TB08	Yoro River (Chiba)	-0.75	774.986	-1.27922	-0.890633	0.807864	0.70883	This study	Haneda et al. (2020a)
	TB09	Yoro River (Chiba)	-0.85	775.099	-1.69208	-0.638463	0.694256	0.37849	This study	Suganuma et al. (2018)
	TB10	Yoro River (Chiba)	-0.95	775.211	-1.5449	-0.795381	0.70809	0.647565	This study	Haneda et al. (2020a)
	TB11	Yoro River (Chiba)	-1.05	775.324	-1.19994	-0.568569	0.741952	0.452768	This study	Suganuma et al. (2018)
	TB12	Yoro River (Chiba)	-1.15	775.437	-1.49627	-0.535994	0.666052	0.331554	This study	Haneda et al. (2020a)
	TB13	Yoro River (Chiba)	-1.25	775.549	-1.6231	-0.616523	0.731537	0.273161	This study	Suganuma et al. (2018)
	TB14	Yoro River (Chiba)	-1.35	775.662	-1.38077	-0.619941	0.710092	0.468553	This study	Haneda et al. (2020a)
	TB15	Yoro River (Chiba)	-1.45	775.775	-1.59157	-0.70337	0.693249	0.301309	This study	Suganuma et al. (2018)
	TB16	Yoro River (Chiba)	-1.55	775.887	-1.57225	-0.632203	0.59599	0.42654	This study	Haneda et al. (2020a)
	TB17	Yoro River (Chiba)	-1.65	776	-1.48613	-0.55253	0.715778	0.46295	This study	Suganuma et al. (2018)
	TB18	Yoro River (Chiba)	-1.75	776.226	-1.35037	-0.375646	0.677062	0.44846	This study	Haneda et al. (2020a)
	TB19	Yoro River (Chiba)	-1.85	776.451	-1.60044	-0.485795	0.745643	0.389386	This study	Suganuma et al. (2018)
	TB20	Yoro River (Chiba)	-1.95	776.677	-1.52261	-0.19549	0.792165	0.518786	This study	Haneda et al. (2020a)
	TB21	Yoro River (Chiba)	-2.05	776.902	-1.48416	-0.479396	0.76378	0.322193	This study	Suganuma et al. (2018)
	TB22	Yoro River (Chiba)	-2.15	777.128	-1.41825	-0.839713	0.695078	0.701451	This study	Haneda et al. (2020a)
	TB23	Yoro River (Chiba)	-2.25	777.353	-1.5088	-0.494937	0.759749	0.499255	This study	Suganuma et al. (2018)
	TB24	Yoro River (Chiba)	-2.35	777.579	-1.56313	-0.460536	0.678063	0.621079	This study	Haneda et al. (2020a)
	TB25	Yoro River (Chiba)	-2.45	777.805	-1.76894	-0.585441	0.743628	0.381214	This study	Suganuma et al. (2018)
	TB26	Yoro River (Chiba)	-2.55	778.03	-1.31086	-0.634089	0.70809	0.506	This study	Haneda et al. (2020a)
	TB27	Yoro River (Chiba)	-2.65	778.256	-1.1984	-0.291989	0.68418	0.277701	This study	Suganuma et al. (2018)
	TB28	Yoro River (Chiba)	-2.75	778.481	-1.27945	0.147844	0.713094	0.4238	This study	Haneda et al. (2020a)
	TB29	Yoro River (Chiba)	-2.85	778.707	-1.6044	-0.141901	0.680165	0.295043	This study	Suganuma et al. (2018)
	TB30	Yoro River (Chiba)	-2.95	778.932	-0.942187	-0.296317	0.662257	0.52928	This study	Haneda et al. (2020a)
	TB31	Yoro River (Chiba)	-3.05	779.158	-1.63819	-0.280453	0.673075	0.47543	This study	Suganuma et al. (2018)
	TB32	Yoro River (Chiba)	-3.15	779.383	-1.54794	-0.158704	0.549949	0.558059	This study	Haneda et al. (2020a)
	TB33	Yoro River (Chiba)	-3.25	779.609	-1.45362	-0.43003	0.620465	0.452513	This study	Suganuma et al. (2018)
	TB34	Yoro River (Chiba)	-3.35	779.835	-1.39574	-0.31216	0.582538	0.599367	This study	Haneda et al. (2020a)
	TB35	Yoro River (Chiba)	-3.45	780.06	-1.70982	-0.433687	0.626748	0.456579	This study	Suganuma et al. (2018)
	TB36	Yoro River (Chiba)	-3.55	780.286	-1.43953	-0.549199	0.501906	0.632952	This study	Haneda et al. (2020a)
	TB37	Yoro River (Chiba)	-3.65	780.511	-1.58763	-0.410832	0.560247	0.416626	This study	Suganuma et al. (2018)
	TB38	Yoro River (Chiba)	-3.75	780.737	-1.55604	-0.316223	0.570915	0.755704	This study	Haneda et al. (2020a)
	TB39	Yoro River (Chiba)	-3.85	780.962	-1.31172	-0.0177341	0.590474	0.501979	This study	Suganuma et al. (2018)
	TB40	Yoro River (Chiba)	-3.95	781.188	-1.49627	-0.328485	0.504989	0.742515	This study	Haneda et al. (2020a)
	TB41	Yoro River (Chiba)	-4.05	781.414	-1.68321	-0.781076	0.515913	0.653617	This study	Suganuma et al. (2018)
	TB42	Yoro River (Chiba)	-4.15	781.639	-1.72827	-0.780289	0.551644	0.68128	This study	Haneda et al. (2020a)
	TB43	Yoro River (Chiba)	-4.25	781.865	-1.78076	-0.560758	0.57133	0.534668	This study	Suganuma et al. (2018)
	TB44	Yoro River (Chiba)	-4.35	782.09	-1.53477	-0.597304	0.489775	0.875348	This study	Haneda et al. (2020a)
	TB45	Yoro River (Chiba)	-4.45	782.316	-1.79178	-0.389644	0.519114	0.638593	This study	Suganuma et al. (2018)
	TB46	Yoro River (Chiba)	-4.55	782.541	-2.08388	-1.13589	0.473547	0.769835	This study	Haneda et al. (2020a)
	TB47	Yoro River (Chiba)	-4.65	782.767	-1.98736	-0.4135	0.465431	0.579673	This study	Suganuma et al. (2018)
	TB48	Yoro River (Chiba)	-4.75	782.992			0.378208	0.79904	This study	Haneda et al. (2020a)
	TB49	Yoro River (Chiba)	-4.85	783.218	-1.86551	-0.647605	0.387949	0.735338	This study	Suganuma et al. (2018)
	TB50	Yoro River (Chiba)	-4.95	783.444	-1.83465	-0.63126	0.263598	0.671859	This study	Haneda et al. (2020a)
	TB51	Yoro River (Chiba)	-5.05	783.669	-1.85664	-0.0451596	0.392987	0.704466	This study	Suganuma et al. (2018)
	TB52	Yoro River (Chiba)	-5.15	783.895	-1.66242	-0.219071	0.24027	0.892305	This study	Haneda et al. (2020a)
	TB53	Yoro River (Chiba)	-5.25	784.12	-2.03203	-0.353239	0.393995	0.582792	This study	Suganuma et al. (2018)
	TB54	Yoro River (Chiba)	-5.35	784.346			0.258096	0.861053	This study	Haneda et al. (2020a)
	TB55	Yoro River (Chiba)	-5.45	784.571	-1.99952	-0.0552156	0.292228	0.829771	This study	Suganuma et al. (2018)
	TB56	Yoro River (Chiba)	-5.55	784.797			0.352852	0.741573	This study	Haneda et al. (2020a)
	TB57	Yoro River (Chiba)	-5.65	785.023	-2.00247	-0.00767812	0.329509	0.70719	This study	Suganuma et al. (2018)
	TB58	Yoro River (Chiba)	-5.75	785.248	-1.63034	-0.325121	0.364692	0.85583	This study	Haneda et al. (2020a)
	TB59	Yoro River (Chiba)	-5.85	785.474	-1.98079	-0.180458	0.299281	0.810703	This study	Suganuma et al. (2018)
	TB60	Yoro River (Chiba)	-6.05	785.925	-1.81121	-0.386004	0.294086	0.817803	This study	Haneda et al. (2020a)
	TB61	Yoro River (Chiba)	-6.15	786.15	-2.08049	-0.0347582	0.168065	1.18567	This study	Haneda et al. (2020a)
	TB62	Yoro River (Chiba)	-6.25	786.376	-2.06632	-0.344299	0.194086	0.88215	This study	Haneda et al. (2020a)
	TB63	Yoro River (Chiba)	-6.35	786.602	-1.92459	-0.407319	0.223195	1.06002	This study	Haneda et al. (2020a)
	TB64	Yoro River (Chiba)	-6.45	786.827	-2.1625	0.0885022	0.201112	0.957978	This study	Haneda et al. (2020a)
	TB65	Yoro River (Chiba)	-6.55	787.053	-1.88137	0.135052	0.12583	0.932702	This study	Haneda et al. (2020a)
	TB66	Yoro River (Chiba)	-6.65	787.278	-1.56353	0.557574	0.161966	1.13678	This study	Haneda et al. (2020a)
	TB67	Yoro River (Chiba)	-6.75	787.504	-1.71446	0.187986	0.213158	1.1424	This study	Haneda et al. (2020a)
	TB68	Yoro River (Chiba)	-6.82	787.662	-2.00631	-0.252495	0.153936	1.02632	This study	Haneda et al. (2020a)
	TB69	Yoro River (Chiba)	-6.88	787.797	-1.78942	0.149231	0.161966	1.14147	This study	Haneda et al. (2020a)
	TB70	Yoro River (Chiba)	-6.95	787.955	-1.38876	0.293617	0.283797	1.31423	This study	Haneda et al. (2020a)
	TB71	Yoro River (Chiba)	-7.05	788.18	-1.45806	0.524379	0.240123	1.36694	This study	Suganuma et al. (2018)
	TB72	Yoro River (Chiba)	-7.15	788.406	-1.62446	0.992414	0.231371	1.10509	This study	Haneda et al. (2020a)
	TB73	Yoro River (Chiba)	-7.25	788.632	-2.12556	0.132786	0.388432	1.3584	This study	Suganuma et al. (2018)
	TB74	Yoro River (Chiba)	-7.35	788.857	-1.79469	1.05577	0.268578	1.34102	This study	Haneda et al. (2020a)
	TB75	Yoro River (Chiba)	-7.45	789.083	-1.69913	-0.333137	0.340689	1.4789	This study	Suganuma et al. (2018)
	TB76	Yoro River (Chiba)	-7.55	789.308	-1.60029	1.38188			This study	Haneda et al. (2020a)
	TB77	Yoro River (Chiba)	-7.65	789.534	-1.71128	0.508969	0.332562	1.39825	This study	Suganuma et al. (2018)
	TB78	Yoro River (Chiba)	-7.75	789.759	-1.74936	1.13124	0.238124	1.31278	This study	Haneda et al. (2020a)
	TB79	Yoro River (Chiba)	-7.85	789.985	-1.88534	0.132695	0.357958	1.6307	This study	Suganuma et al. (2018)
	TB80	Yoro River (Chiba)	-8	790.323	-1.80275	1.08372	0.121382	1.41539	This study	Haneda et al. (2020a)
	TB81	Yoro River (Chiba)	-8.1	790.549	-2.05591	0.793454	0.209648	1.53298	This study	Suganuma et al. (2018)
	TB82	Yoro River (Chiba)	-8.2	790.774	-1.79812	1.38645	0.221882	1.35137	This study	Haneda et al. (2020a)
	TB83	Yoro River (Chiba)	-8.3	791	-1.77569	0.328406	0.44735	1.47415	This study	Suganuma et al. (2018)
	TB84	Yoro River (Chiba)	-8.4	791.081			0.312737	1.5755	This study	Haneda et al. (2020a)
	TB85A	Yoro River (Chiba)	-8.5	791.163	-1.70361	0.957479	0.31123	1.41343	This study	Suganuma et al. (2018)
	TB85B	Yoro River (Chiba)	-8.58	791.228	-2.00597	1.06417	0.441852	1.24671	This study	Haneda et al. (2020a)
	TB86	Yoro River (Chiba)	-8.66	791.293	-2.03538	1.14133	0.29472	1.28415	This study	Haneda et al. (2020a)
	TB87	Yoro River (Chiba)	-8.74	791.358	-1.95134	0.139218	0.338657	1.55954	This study	Suganuma et al. (2018)
	TB88	Yoro River (Chiba)	-8.82	791.423	-1.94817	1.20735	0.19363	1.26315	This study	Haneda et al. (2020a)
	TB89	Yoro River (Chiba)	-8.9	791.488	-1.83356	0.525982	0.370148	1.52159	This study	Suganuma et al. (2018)
	TB90	Yoro River (Chiba)	-8.98	791.553	-1.87279	1.42735	0.399814	1.28963	This study	Haneda et al. (2020a)
	TB91	Yoro River (Chiba)	-9.1	791.65	-1.87519	-0.0276023	0.49863	1.38812	This study	Suganuma et al. (2018)
	TB92	Yoro River (Chiba)	-9.18	791.715	-2.0969	0.730388	0.389805	1.42846	This study	Haneda et al. (2020a)
	TB98	Yoro River (Chiba)	-9.35	791.854	-1.6171	1.12201	0.140583	1.16816	This study	Haneda et al. (2020a)
	TB99	Yoro River (Chiba)	-9.45	791.935	-1.68026	0.0217915	0.32147	1.40377	This study	Suganuma et al. (2018)
	TB102	Yoro River (Chiba)	-9.7	792.138			0.409498	1.61359	This study	Haneda et al. (2020a)
	TB103	Yoro River (Chiba)	-9.8	792.219	-1.93712	0.431854	0.471297	1.34026	This study	Suganuma et al. (2018)
	TB104	Yoro River (Chiba)	-9.9	792.301	-2.05615	0.822367	0.392808	1.26223	This study	Haneda et al. (2020a)
	TB105	Yoro River (Chiba)	-10	792.382	-1.81732	0.135491	0.352852	1.26387	This study	Suganuma et al. (2018)
	TB106	Yoro River (Chiba)	-10.1	792.463			0.427607	1.55724	This study	Haneda et al. (2020a)
	TB109	Yoro River (Chiba)	-10.29	792.618	-2.10464	0.458881	0.393346	1.39825	This study	Suganuma et al. (2018)
	TB110	Yoro River (Chiba)	-10.36	792.675			0.224658	1.09144	This study	Haneda et al. (2020a)
	TB111	Yoro River (Chiba)	-10.43	792.732	-2.15631	0.418731	0.376136	1.47925	This study	Suganuma et al. (2018)
	TB112	Yoro River (Chiba)	-10.5	792.789			0.362781	1.34809	This study	Haneda et al. (2020a)
	TB114	Yoro River (Chiba)	-10.6	792.87	-1.91617	0.967299	0.348769	1.3901	This study	Haneda et al. (2020a)
	TB115	Yoro River (Chiba)	-10.7	792.951			0.426754	1.47741	This study	Suganuma et al. (2018)
	TB120	Yoro River (Chiba)	-10.9	793.114	-1.65046	0.282637	0.360668	1.30517	This study	Haneda et al. (2020a)
	TB121	Yoro River (Chiba)	-11	793.195	-1.8778	0.157225	0.308309	1.38628	This study	Suganuma et al. (2018)
	TB122	Yoro River (Chiba)	-11.1	793.276	-2.29836	-0.545949	0.459171	1.33542	This study	Haneda et al. (2020a)
	TB123	Yoro River (Chiba)	-11.2	793.358	-2.03241	0.330645	0.426754	1.32646	This study	Suganuma et al. (2018)
	TB124	Yoro River (Chiba)	-11.3	793.439	-1.79432	0.594676	0.49637	1.64723	This study	Haneda et al. (2020a)
	TB125	Yoro River (Chiba)	-11.4	793.52	-2.32424	0.164566	0.48547	1.44795	This study	Suganuma et al. (2018)
	TB126	Yoro River (Chiba)	-11.6	793.683			0.37472	1.45045	This study	Haneda et al. (2020a)
	TB127	Yoro River (Chiba)	-11.8	793.846	-2.03139	0.403133	0.318432	1.51054	This study	Suganuma et al. (2018)
	TB128	Yoro River (Chiba)	-11.9	793.927	-1.7239	0.423775	0.353607	1.31641	This study	Haneda et al. (2020a)
	TB140	Yoro River (Chiba)	-11.95	793.967	-1.84563	0.724293	0.331488	1.3801	This study	Haneda et al. (2020a)
	TB141	Yoro River (Chiba)	-12	794.008	-2.26178	0.495807	0.314509	1.25862	This study	Suganuma et al. (2018)
	TB143	Yoro River (Chiba)	-12.1	794.089	-1.81943	0.35909	0.454289	1.29306	This study	Suganuma et al. (2018)
	TB145	Yoro River (Chiba)	-12.25	794.211	-2.55463	0.39671	0.354012	1.19063	This study	Suganuma et al. (2018)
	TB146	Yoro River (Chiba)	-12.35	794.293	-1.63537	0.999848	0.293284	1.30025	This study	Haneda et al. (2020a)
	YN08	Yanagawa	-13.2767	795.046	-1.82392	0.483134	0.506715	1.42454	This study	Suganuma et al. (2018)
	YW01	Urajiro	-13.8113	795.481	-2.08063	0.254177	0.538797	1.97311	This study	Suganuma et al. (2018)
	YW02	Urajiro	-14.4528	796	-1.92712	0.868139	0.47051	1.60261	This study	Suganuma et al. (2018)
	YW03	Urajiro	-15.4684	796.826	-1.64159	0.605278	0.652687	1.68507	This study	Suganuma et al. (2018)
	YW04	Urajiro	-16.2168	797.434	-1.59656	0.714881	0.42043	1.56386	This study	Suganuma et al. (2018)
	YW05	Urajiro	-16.6445	797.782	-2.23619	0.573697	0.286945	1.93313	This study	Suganuma et al. (2018)
	YW06	Urajiro	-17.1256	798.173	-1.72039	0.749248	0.395759	1.71511	This study	Suganuma et al. (2018)
	YW07	Urajiro	-18.0343	798.912	-1.67638	0.829128	0.562171	1.37725	This study	Suganuma et al. (2018)
	YW08	Urajiro	-18.6758	799.433	-2.50961	0.410631	0.263192	1.7599	This study	Suganuma et al. (2018)
	YW09	Urajiro	-19.8518	800.389	-2.31299	0.281348	0.582501	1.64046	This study	Suganuma et al. (2018)
	YW10	Urajiro	-20.5467	800.954	-2.23988	-0.080293	0.379838	1.14602	This study	Suganuma et al. (2018)
	YW11	Urajiro	-20.7605	801.128	-2.31793	-0.0593283	0.321111	1.62159	This study	Suganuma et al. (2018)

## Sheet: All isotope data
	High resolution data												Low resolution data
	Sample ID	Section	Thickness from the Byk-E bed without sand (m)	Age (ka)	δ13C (Globigerina bulloides) (‰, VPDB)	δ18O (Globigerina bulloides) (‰, VPDB)	δ13C (Globorotalia inflata) (‰, VPDB)	δ18O (Globorotalia inflata) (‰, VPDB)	References for δ13C data	References for δ18O data	Note		Sample	Section	Thickness from the Byk-E bed without sand (m)	Age (ka)	δ13C (Globigerina bulloides) (‰, VPDB) (-0.27‰ corrected)	δ18O (Globigerina bulloides) (‰, VPDB)	δ13C (Globorotalia inflata) (‰, VPDB)	δ18O (Globorotalia inflata) (‰, VPDB)	References for δ13C data	References for δ18O data	Note
	YT2-2	Yoro River	69.99	747.561	-2.045	0.165143	0.241	1.11514	This study	Haneda et al. (2020a)	used in the composite profiles		KG01	Kokusabata	55.1367	751.564	-1.97215	0.0990608	0.824544	1.21776	This study	Suganuma et al. (2018)
	YT2-1	Yoro River	69.54	747.682	-1.954	-0.0118571	0.308	1.28814	This study	Haneda et al. (2020a)	used in the composite profiles		KG02	Kokusabata	54.3982	751.763	-1.78896	0.39536	0.809529	1.16794	This study	Suganuma et al. (2018)
	YT760	Yoro River	68.69	747.911	-2.11772	0.148494	0.0992025	1.25719	This study	Suganuma et al. (2018)	used in the composite profiles		KG03	Kokusabata	53.4325	752.023	-1.76951	0.46781	0.782069	1.18909	This study	Suganuma et al. (2018)
	YT735	Yoro River	68.19	748.046	-1.999	-0.0808571	0.094	1.43214	This study	Haneda et al. (2020a)	used in the composite profiles		KG04	Kokusabata	52.6941	752.222	-1.88618	0.223525	0.861058	1.00827	This study	Suganuma et al. (2018)
	YT730	Yoro River	67.69	748.181	-1.78518	-0.0139629	0.0750178	1.33129	This study	Suganuma et al. (2018)	used in the composite profiles		KG05	Kokusabata	52.0124	752.406	-1.75416	0.274611	0.662256	1.08781	This study	Suganuma et al. (2018)
	YT725	Yoro River	67.19	748.315	-2.064	1.19314	0.196	1.37614	This study	Haneda et al. (2020a)	used in the composite profiles		KG06	Kokusabata	50.7627	752.743	-1.75519	0.136214	0.77783	1.04191	This study	Suganuma et al. (2018)
	YT720	Yoro River	66.69	748.45	-2.40089	-0.18022	0.0407562	1.22774	This study	Suganuma et al. (2018)	used in the composite profiles		KG07	Kokusabata	49.4562	753.095	-1.74086	-0.396939	0.681013	0.99923	This study	Suganuma et al. (2018)
	YT712	Yoro River	66.31	748.553	-1.77712	0.0306889	-0.153729	1.39209	This study	Suganuma et al. (2018)	used in the composite profiles		KG08	Kokusabata	48.5473	753.34	-2.02127	0.224454	0.946149	0.992156	This study	Suganuma et al. (2018)
	YT705	Yoro River	65.89	748.666	-2.125	0.418143	0.309	1.89814	This study	Haneda et al. (2020a)	used in the composite profiles		KG09	Kokusabata	47.468	753.631	-1.91382	-0.127576	0.774098	1.20562	This study	Suganuma et al. (2018)
	YT700	Yoro River	65.39	748.801	-2.03409	1.04723	0.366241	1.5289	This study	Suganuma et al. (2018)	used in the composite profiles		KG10	Kokusabata	46.3888	753.922	-1.8606	0.0591207	0.896002	1.04454	This study	Suganuma et al. (2018)
	YT695	Yoro River	65.15	748.865	-1.799	1.28414	0.245	1.70514	This study	Haneda et al. (2020a)	used in the composite profiles		KG11	Kokusabata	45.1391	754.258	-2.11338	-0.240894	0.874235	1.25256	This study	Suganuma et al. (2018)
	YT690	Yoro River	64.65	749	-1.761	0.850572	0.1075	1.407	This study	Suganuma et al. (2018), Haneda et al. (2020a)	used in the composite profiles		KG12	Kokusabata	44.1166	754.534	-2.09803	-0.228819	0.740014	0.842987	This study	Suganuma et al. (2018)
	YT680	Yoro River	64.13	749.14	-1.83557	0.701416	0.24431	1.62295	This study	Suganuma et al. (2018)	used in the composite profiles		KG13	Kokusabata	43.3213	754.748	-1.93428	0.098132	0.951075	0.946661	This study	Suganuma et al. (2018)
	YT675	Yoro River	63.63	749.275	-1.442	1.06114	0.369	1.52914	This study	Haneda et al. (2020a)	used in the composite profiles		KG14	Kokusabata	42.1852	755.055	-1.55153	-0.0876357	0.820863	1.07487	This study	Suganuma et al. (2018)
	YT670	Yoro River	63.2	749.391			0.335003	1.76831	This study	Suganuma et al. (2018)	used in the composite profiles		KG15	Kokusabata	41.2763	755.3	-1.65694	0.0228961	1.04108	1.04197	This study	Suganuma et al. (2018)
	YT665	Yoro River	62.7	749.526	-1.791	0.717143	0.456	1.62214	This study	Haneda et al. (2020a)	used in the composite profiles		KG16	Kokusabata	39.7426	755.713	-1.67741	-0.259471	0.939227	1.05139	This study	Suganuma et al. (2018)
	YT650	Yoro River	61.8	749.768	-1.91215	0.444905	0.508326	1.39684	This study	Suganuma et al. (2018)	used in the composite profiles		KG17	Kokusabata	38.3225	756.096	-1.36629	-0.256684	0.930716	1.01731	This study	Suganuma et al. (2018)
	YT645	Yoro River	61.3	749.903	-1.879	0.673143	0.685	1.64514	This study	Haneda et al. (2020a)	used in the composite profiles		KG18	Kokusabata	37.3568	756.356	-1.65387	-0.358857	0.846584	0.649034	This study	Suganuma et al. (2018)
	YT640	Yoro River	60.8	750.038	-1.73682	0.233047	0.614134	1.06718	This study	Suganuma et al. (2018), Haneda et al. (2020a)	used in the composite profiles		KG19	Kokusabata	36.0299	756.714	-1.68662	0.400004	0.879336	1.25522	This study	Suganuma et al. (2018)
	YT635	Yoro River	60.3	750.173	-1.827	0.189143	0.567	1.20114	This study	Haneda et al. (2020a)	used in the composite profiles		KG20	Kokusabata	34.7597	757.056	-1.66103	0.377712	0.807057	1.21571	This study	Suganuma et al. (2018)
	YT630	Yoro River	59.8	750.307	-1.62194	0.487657	0.636303	1.30469	This study	Suganuma et al. (2018)	used in the composite profiles		KG21	Kokusabata	33.3484	757.437	-1.59451	-0.722961	0.713108	0.747777	This study	Suganuma et al. (2018)
	YT625	Yoro River	59.3	750.442	-1.619	0.525143	0.552	1.24214	This study	Haneda et al. (2020a)	used in the composite profiles		KG22	Kokusabata	32.0077	757.798	-1.63135	-0.74804	0.720893	0.663383	This study	Suganuma et al. (2018)
	YT620	Yoro River	58.8	750.577	-1.87626	0.493442	0.535305	1.12139	This study	Suganuma et al. (2018)	used in the composite profiles		KG23	Kokusabata	30.667	758.159	-1.37401	-0.0935064	0.898029	1.0253	This study	Suganuma et al. (2018)
	YT615	Yoro River	58.3	750.712	-1.688	0.316143	0.583	1.21314	This study	Haneda et al. (2020a)	used in the composite profiles		KG24	Kokusabata	29.2557	758.54	-0.845021	0.349853	1.07974	1.17835	This study	Suganuma et al. (2018)
	YT610	Yoro River	57.8	750.846	-1.6055	0.39332	0.620169	1.08737	This study	Suganuma et al. (2018)	used in the composite profiles		KG25	Kokusabata	27.8445	758.92			0.816766	0.830162	This study	Suganuma et al. (2018)
	YT605	Yoro River	57.3	750.981	-1.372	0.344143	0.6385	1.198	This study	Haneda et al. (2020a)	used in the composite profiles		KG26	Kokusabata	26.7154	759.224	-1.6375	-0.226602	1.1719	1.48672	This study	Suganuma et al. (2018)
	YT600	Yoro River	56.8	751.116	-1.58529	0.691742	0.711476	1.21016	This study	Suganuma et al. (2018)	used in the composite profiles		KG27	Kokusabata	25.5864	759.529	-1.73267	0.258821	1.07089	0.828543	This study	Suganuma et al. (2018)
	YT595	Yoro River	56.3	751.251	-1.716	0.458143	0.7048	1.0248	This study	Haneda et al. (2020a)	used in the composite profiles		KG28	Kokusabata	24.2457	759.89	-1.71118	-0.302197	0.921796	0.655697	This study	Suganuma et al. (2018)
	YT590	Yoro River	55.8	751.385	-1.74492	0.175578	0.647481	1.11797	This study	Suganuma et al. (2018)	used in the composite profiles		KG29	Kokusabata	22.7639	760.289	-1.57609	-0.541838	0.948097	0.716446	This study	Suganuma et al. (2018)
	YT585	Yoro River	55.5	751.466	-1.6435	0.438	0.6968	1.2098	This study	Haneda et al. (2020a)	used in the composite profiles		KG30	Kokusabata	21.4232	760.651	-1.73165	-0.476819	0.890519	0.718514	This study	Suganuma et al. (2018)
	YT580	Yoro River	55	751.601	-1.52266	0.203768	0.635482	1.17024	This study	Haneda et al. (2020a)	used in the composite profiles		KG31	Kokusabata	19.9413	761.05	-1.56176	-0.248325	0.80473	0.492749	This study	Suganuma et al. (2018)
	YT575	Yoro River	54.5	751.736			0.7328	0.9598	This study	Haneda et al. (2020a)	used in the composite profiles		KG32	Kokusabata	17.895	761.602	-1.33584	-0.160658	1.20491	1.22981	This study	Suganuma et al. (2018)
	YT565	Yoro River	54.01	751.868	-1.262	0.455143	0.5778	0.9578	This study	Haneda et al. (2020a)	used in the composite profiles		KG33	Kokusabata	16.5543	761.963	-1.46329	0.263878	1.07504	0.868818	This study	Suganuma et al. (2018)
	YT560	Yoro River	53.51	752.003			0.53749	1.08661	This study	Haneda et al. (2020a)	used in the composite profiles		KG34	Kokusabata	15.143	762.344	-1.6365	-0.894727	1.05807	0.791097	This study	Suganuma et al. (2018)
	YT555	Yoro River	53.12	752.108	-1.603	0.0121429	0.7818	1.2158	This study	Haneda et al. (2020a)	used in the composite profiles		KG35	Kokusabata	13.7317	762.724	-1.43988	-1.06044	1.0794	0.76772	This study	Suganuma et al. (2018)
	YT550	Yoro River	52.62	752.243			0.714476	1.09326	This study	Haneda et al. (2020a)	used in the composite profiles		KG36	Kokusabata	12.2499	763.123	-1.56664	-1.19882	1.00699	0.875648	This study	Suganuma et al. (2018)
	YT545	Yoro River	52.12	752.377	-1.943	-0.306857	0.6728	1.0428	This study	Haneda et al. (2020a)	used in the composite profiles		KG37	Kokusabata	10.7681	763.523	-1.16775	-0.390437	0.949456	0.708621	This study	Suganuma et al. (2018)
	YT540	Yoro River	51.62	752.512	-1.64288	0.195019	0.91316	1.05267	This study	Haneda et al. (2020a)	used in the composite profiles		KG38	Kokusabata	9.00397	763.998	-1.0666	-0.0547235	0.802881	0.633015	This study	Suganuma et al. (2018)
	YT535	Yoro River	51.12	752.647	-1.821	-0.359857	0.6708	1.1298	This study	Haneda et al. (2020a)	used in the composite profiles		KG39	Kokusabata	7.87495	765.268			0.790414	0.690058	This study	Suganuma et al. (2018)
	YT530	Yoro River	50.62	752.782	-1.90758	0.282505	0.879462	1.07235	This study	Haneda et al. (2020a)	used in the composite profiles		YG06	Yanagawa	5.6	767.831			1.16691	1.08361	This study	Suganuma et al. (2018)
	YT525	Yoro River	50.12	752.916			0.8608	1.2578	This study	Haneda et al. (2020a)	used in the composite profiles		YG05	Yanagawa	4.6	768.958	-1.67743	-0.948494	0.99344	0.62572	This study	Suganuma et al. (2018)
	YT520	Yoro River	49.62	753.051	-2.25916	0.400124	0.768471	1.22916	This study	Haneda et al. (2020a)	used in the composite profiles		YG04	Yanagawa	3.35	770.366	-1.37536	-0.550252	0.804004	0.477939	This study	Suganuma et al. (2018)
	YT515	Yoro River	48.72	753.294	-1.746	-0.0348571	0.7648	0.8758	This study	Haneda et al. (2020a)	used in the composite profiles		YG03	Yanagawa	2.7	771.099	-1.43267	-0.717096	1.01501	0.715633	This study	Suganuma et al. (2018)
	YT510	Yoro River	48.22	753.429	-1.62874	0.28056	0.760472	0.93455	This study	Haneda et al. (2020a)	used in the composite profiles		YG02	Yanagawa	1.65	772.282	-0.934702	-0.289067	0.837276	0.513424	This study	Suganuma et al. (2018)
	YT505	Yoro River	47.62	753.59	-1.74	0.101143	0.8648	1.3148	This study	Haneda et al. (2020a)	used in the composite profiles		YG01	Yanagawa	0.9	773.127	-1.20633	-0.41611	0.890351	0.531438	This study	Suganuma et al. (2018)
	YT500	Yoro River	47.12	753.725	-1.34461	0.195265	0.904553	1.04358	This study	Haneda et al. (2020a)	used in the composite profiles		YN01	Yanagawa	-0.10129	774.255	-1.39808	-0.70312	0.852192	0.832312	This study	Suganuma et al. (2018)
	YT495	Yoro River	46.62	753.86	-1.65905	0.0783718	0.777775	1.28373	This study	Haneda et al. (2020a)	used in the composite profiles		YN02	Yanagawa	-0.962258	775.225	-1.41686	-0.699626	0.814707	0.456949	This study	Suganuma et al. (2018)
	YT490	Yoro River	46.17	753.981	-1.76615	-0.439376	0.761789	0.789755	This study	Haneda et al. (2020a)	used in the composite profiles		YN03	Yanagawa	-2.1271	777.076	-1.79823	-0.53977	0.894114	0.677704	This study	Suganuma et al. (2018)
	YT485	Yoro River	45.67	754.116	-1.59237	-0.287123	0.602994	1.03877	This study	Haneda et al. (2020a)	used in the composite profiles		YN20	Yanagawa	-2.83613	778.675	-1.21036	-0.455911	0.762688	0.882103	This study	Suganuma et al. (2018)
	YT480	Yoro River	45.27	754.224			0.802004	0.934252	This study	Haneda et al. (2020a)	used in the composite profiles		YN19	Yanagawa	-3.84903	780.96	-1.84311	-0.38526	0.681642	0.683727	This study	Suganuma et al. (2018)
	YT475	Yoro River	44.92	754.318	-1.77927	0.266952	0.84656	1.10276	This study	Haneda et al. (2020a)	used in the composite profiles		YN18	Yanagawa	-4.81129	783.131	-1.67144	-0.31122	0.490733	0.749973	This study	Suganuma et al. (2018)
	YT470	Yoro River	44.42	754.453	-1.6072	0.681087	0.977945	1.42383	This study	Haneda et al. (2020a)	used in the composite profiles		YN17	Yanagawa	-6.07742	785.987	-1.65946	-0.142867	0.381767	0.651863	This study	Suganuma et al. (2018)
	YT465	Yoro River	44.02	754.561			0.93639	0.964891	This study	Haneda et al. (2020a)	used in the composite profiles		YN16	Yanagawa	-7.05522	788.192	-1.71835	0.0580997	0.27316	1.15149	This study	Suganuma et al. (2018)
	YT460	Yoro River	43.52	754.695	-1.56293	-0.390409	0.820101	0.874362	This study	Haneda et al. (2020a)	used in the composite profiles		YN15	Yanagawa	-7.6785	789.598	-1.49392	0.814201	0.421465	1.79933	This study	Suganuma et al. (2018)
	YT455	Yoro River	42.92	754.857			0.834351	1.15153	This study	Haneda et al. (2020a)	used in the composite profiles		YN14	Yanagawa	-8.03185	790.395	-1.41982	1.1147	0.34671	1.22604	This study	Suganuma et al. (2018)
	YT450	Yoro River	42.52	754.965	-1.82048	-0.0188419	0.890477	1.074	This study	Haneda et al. (2020a)	used in the composite profiles		YN13	Yanagawa	-8.33975	791.032	-1.49787	0.917278	0.391767	1.47177	This study	Suganuma et al. (2018)
	YT445	Yoro River	42.02	755.1			0.752517	1.11848	This study	Haneda et al. (2020a)	used in the composite profiles		YN12	Yanagawa	-8.77886	791.389	-1.79132	0.575728	0.505362	1.41889	This study	Suganuma et al. (2018)
	YT440	Yoro River	41.52	755.235	-1.21584	-0.0918112	0.81608	0.79641	This study	Haneda et al. (2020a)	used in the composite profiles		YN11	Yanagawa	-9.32102	791.83	-1.67275	0.615037	0.540825	1.36691	This study	Suganuma et al. (2018)
	YT435	Yoro River	41.02	755.369	-1.56812	-0.164643	0.877793	1.07473	This study	Haneda et al. (2020a)	used in the composite profiles		YN10	Yanagawa	-9.48138	791.96	-1.92075	0.564372	0.433157	1.64344	This study	Suganuma et al. (2018)
	YT430	Yoro River	40.5	755.509	-1.91505	-0.0111609	0.969902	0.716556	This study	Haneda et al. (2020a)	used in the composite profiles		YN07	Yanagawa	-10.1763	792.525	-1.67275	0.387919	0.431118	1.26267	This study	Suganuma et al. (2018)
	YT425	Yoro River	40	755.644	-1.64086	0.462336	0.963668	0.953227	This study	Haneda et al. (2020a)	used in the composite profiles		YN09	Yanagawa	-10.7643	793.004	-1.88123	0.257763	0.55609	1.39168	This study	Suganuma et al. (2018)
	YT420	Yoro River	39.5	755.779			0.899526	0.992241	This study	Haneda et al. (2020a)	used in the composite profiles		YN06	Yanagawa	-11.0851	793.264	-1.7103	0.744319	0.494167	1.24607	This study	Suganuma et al. (2018)
	YT415	Yoro River	39.1	755.887	-1.81766	-0.279347	0.919215	0.955171	This study	Haneda et al. (2020a)	used in the composite profiles		YN05	Yanagawa	-11.78	793.829	-1.735	0.613289	0.521018	1.60192	This study	Suganuma et al. (2018)
	YT410B	Yoro River	38.55	756.035	-1.42466	-0.124789	0.852536	1.06987	This study	Haneda et al. (2020a)	used in the composite profiles		YN04	Yanagawa	-12.6887	794.568	-1.51566	0.633381	0.353244	1.64839	This study	Suganuma et al. (2018)
	YT410A	Yoro River	38.05	756.17	-1.59136	-0.227827	0.816166	0.682994	This study	Haneda et al. (2020a)	used in the composite profiles		YN08	Yanagawa	-13.2767	795.046	-1.82392	0.483134	0.506715	1.42454	This study	Suganuma et al. (2018)	used in the composite profiles
	TB2-410	Yoro-Tabuchi	37.5	756.318	-1.60733	-0.382742	0.733463	0.77775	This study	Haneda et al. (2020a)	used in the composite profiles		YW01	Urajiro	-13.8113	795.481	-2.08063	0.254177	0.538797	1.97311	This study	Suganuma et al. (2018)	used in the composite profiles
	TB2-405	Yoro-Tabuchi	37	756.453	-1.84891	-0.186728	0.819963	1.15136	This study	Haneda et al. (2020a)	used in the composite profiles		YW02	Urajiro	-14.4528	796	-1.92712	0.868139	0.47051	1.60261	This study	Suganuma et al. (2018)	used in the composite profiles
	TB2-400	Yoro-Tabuchi	36.5	756.588	-1.68752	0.210643	0.849929	1.16742	This study	Haneda et al. (2020a)	used in the composite profiles		YW03	Urajiro	-15.4684	796.826	-1.64159	0.605278	0.652687	1.68507	This study	Suganuma et al. (2018)	used in the composite profiles
	TB2-395	Yoro-Tabuchi	36	756.722	-1.58397	-0.0622053	0.585556	0.627063	This study	Haneda et al. (2020a)	used in the composite profiles		YW04	Urajiro	-16.2168	797.434	-1.59656	0.714881	0.42043	1.56386	This study	Suganuma et al. (2018)	used in the composite profiles
	TB2-390	Yoro-Tabuchi	35.5	756.857	-1.61748	0.0560867	0.806265	0.765746	This study	Haneda et al. (2020a)	used in the composite profiles		YW05	Urajiro	-16.6445	797.782	-2.23619	0.573697	0.286945	1.93313	This study	Suganuma et al. (2018)	used in the composite profiles
	TB2-385	Yoro-Tabuchi	35	756.992	-1.70877	-0.128557	0.705275	0.89924	This study	Haneda et al. (2020a)	used in the composite profiles		YW06	Urajiro	-17.1256	798.173	-1.72039	0.749248	0.395759	1.71511	This study	Suganuma et al. (2018)	used in the composite profiles
	TB2-380	Yoro-Tabuchi	34.5	757.127	-1.56394	-0.350428	0.586592	0.332618	This study	Haneda et al. (2020a)	used in the composite profiles		YW07	Urajiro	-18.0343	798.912	-1.67638	0.829128	0.562171	1.37725	This study	Suganuma et al. (2018)	used in the composite profiles
	TB2-375	Yoro-Tabuchi	34	757.261	-1.81311	-1.05839	0.64793	0.523922	This study	Haneda et al. (2020a)	used in the composite profiles		YW08	Urajiro	-18.6758	799.433	-2.50961	0.410631	0.263192	1.7599	This study	Suganuma et al. (2018)	used in the composite profiles
	TB2-370	Yoro-Tabuchi	33.5	757.396	-1.4168	-0.894438	0.503305	0.75544	This study	Haneda et al. (2020a)	used in the composite profiles		YW09	Urajiro	-19.8518	800.389	-2.31299	0.281348	0.582501	1.64046	This study	Suganuma et al. (2018)	used in the composite profiles
	TB2-365	Yoro-Tabuchi	33	757.531	-1.63	-0.673913	0.515133	0.739754	This study	Haneda et al. (2020a)	used in the composite profiles		YW10	Urajiro	-20.5467	800.954	-2.23988	-0.080293	0.379838	1.14602	This study	Suganuma et al. (2018)	used in the composite profiles
	TB2-360	Yoro-Tabuchi	32.5	757.666	-1.58896	-0.526459	0.603791	0.394896	This study	Haneda et al. (2020a)	used in the composite profiles		YW11	Urajiro	-20.7605	801.128	-2.31793	-0.0593283	0.321111	1.62159	This study	Suganuma et al. (2018)	used in the composite profiles
	TB2-355	Yoro-Tabuchi	32	757.801	-1.72923	-0.673913	0.703263	0.701553	This study	Haneda et al. (2020a)	used in the composite profiles
	TB2-350	Yoro-Tabuchi	31.5	757.935	-1.635	0.088713	0.662468	0.743464	This study	Haneda et al. (2020a)	used in the composite profiles
	TB2-345	Yoro-Tabuchi	31	758.07			0.815939	1.09979	This study	Haneda et al. (2020a)	used in the composite profiles
	TB2-340	Yoro-Tabuchi	30.5	758.205	-1.59096	-0.0611005	0.71204	0.995362	This study	Haneda et al. (2020a)	used in the composite profiles
	TB2-335	Yoro-Tabuchi	30	758.34	-1.56555	0.197748	0.580526	0.766494	This study	Haneda et al. (2020a)	used in the composite profiles
	TB2-330	Yoro-Tabuchi	29.5	758.474	-1.71308	0.300325	0.829395	0.775067	This study	Haneda et al. (2020a)	used in the composite profiles
	TB2-325	Yoro-Tabuchi	29	758.609	-1.71081	-0.144009	0.944713	1.05491	This study	Haneda et al. (2020a)	used in the composite profiles
	TB2-320	Yoro-Tabuchi	28.5	758.744	-1.74511	0.193582	0.82636	0.910776	This study	Haneda et al. (2020a)	used in the composite profiles
	TB2-315	Yoro-Tabuchi	28	758.879	-1.60545	0.297729	1.00809	1.17142	This study	Haneda et al. (2020a)	used in the composite profiles
	TB2-310	Yoro-Tabuchi	27.5	759.013	-1.68105	0.0681137	0.95282	1.00838	This study	Haneda et al. (2020a)	used in the composite profiles
	TB2-305	Yoro-Tabuchi	27	759.148	-1.48588	0.27371	0.92258	1.02626	This study	Haneda et al. (2020a)	used in the composite profiles
	TB2-300	Yoro-Tabuchi	26.5	759.283	-1.48086	0.19171	0.961925	1.10876	This study	Haneda et al. (2020a)	used in the composite profiles
	TB2-280	Yoro-Tabuchi	24.5	759.822	-1.45684	-0.840131	0.664491	0.467398	This study	Haneda et al. (2020a)	used in the composite profiles
	TB2-275	Yoro-Tabuchi	24	759.957	-1.41848	-0.974486	0.754571	0.726384	This study	Haneda et al. (2020a)	used in the composite profiles
	TB2-272	Yoro-Tabuchi	23.7	760.038	-1.67437	-0.725748	0.734659	0.687369	This study	Haneda et al. (2020a)	used in the composite profiles
	TB2-270	Yoro-Tabuchi	23.5	760.092	-1.46184	-0.545185	0.654375	0.608684	This study	Haneda et al. (2020a)	used in the composite profiles
	TB2-265	Yoro-Tabuchi	23	760.226	-1.70479	-0.433075	0.567492	0.668504	This study	Haneda et al. (2020a)	used in the composite profiles
	TB2-260	Yoro-Tabuchi	22.5	760.361	-1.49287	-0.634137	0.502109	0.640873	This study	Haneda et al. (2020a)	used in the composite profiles
	TB2-255	Yoro-Tabuchi	22	760.496	-1.63989	-0.276858	0.725541	0.680766	This study	Haneda et al. (2020a)	used in the composite profiles
	TB2-250	Yoro-Tabuchi	21.5	760.631	-1.39606	-0.453544	0.70992	0.738285	This study	Haneda et al. (2020a)	used in the composite profiles
	TB2-245	Yoro-Tabuchi	21	760.765	-1.72913	0.00828645	0.874472	0.88073	This study	Haneda et al. (2020a)	used in the composite profiles
	TB2-240	Yoro-Tabuchi	20.5	760.9	-1.51253	0.435252	0.747612	0.836634	This study	Haneda et al. (2020a)	used in the composite profiles
	TB2-235	Yoro-Tabuchi	20	761.035	-1.50806	0.317898	1.10547	0.920345	This study	Haneda et al. (2020a)	used in the composite profiles
	TB2-230	Yoro-Tabuchi	19.5	761.17	-1.32377	0.0833192	1.02368	0.926553	This study	Haneda et al. (2020a)	used in the composite profiles
	TB2-225	Yoro-Tabuchi	19	761.305	-1.36811	0.243554	0.904866	0.70812	This study	Haneda et al. (2020a)	used in the composite profiles
	TB2-220	Yoro-Tabuchi	18.5	761.439	-1.45329	0.145592	0.723163	0.798231	This study	Haneda et al. (2020a)	used in the composite profiles
	TB2-215	Yoro-Tabuchi	18	761.574	-1.30727	0.408241	0.97072	0.925061	This study	Haneda et al. (2020a)	used in the composite profiles
	TB2-210	Yoro-Tabuchi	17.5	761.709	-1.31273	0.22013	1.05118	1.01366	This study	Haneda et al. (2020a)	used in the composite profiles
	TB2-205	Yoro-Tabuchi	17	761.844	-1.30828	0.0421649	0.945391	1.03636	This study	Haneda et al. (2020a)	used in the composite profiles
	TB2-200	Yoro-Tabuchi	16.5	761.978	-1.38904	0.0861498	0.879022	0.793548	This study	Haneda et al. (2020a)	used in the composite profiles
	TB2-195	Yoro-Tabuchi	16	762.113	-1.61222	-0.296367	0.83192	0.543055	This study	Haneda et al. (2020a)	used in the composite profiles
	TB2-190	Yoro-Tabuchi	15.5	762.248	-1.70078	-0.24739	1.03692	0.942476	This study	Haneda et al. (2020a)	used in the composite profiles
	TB2-185	Yoro-Tabuchi	15	762.383	-1.45066	-0.0135052	0.937286	0.785464	This study	Haneda et al. (2020a)	used in the composite profiles
	TB2-180	Yoro-Tabuchi	14.5	762.518	-1.54566	-0.157278	1.08989	0.86567	This study	Haneda et al. (2020a)	used in the composite profiles
	TB2-175	Yoro-Tabuchi	14	762.652	-1.40188	-0.257965	1.02948	0.769429	This study	Haneda et al. (2020a)	used in the composite profiles
	TB2-170	Yoro-Tabuchi	13.5	762.787	-1.46634	-0.569597	0.856611	0.595914	This study	Haneda et al. (2020a)	used in the composite profiles
	TB2-169	Yoro-Tabuchi	13.4	762.814	-1.20477	-0.718771	0.895038	0.898269	This study	Haneda et al. (2020a)	used in the composite profiles
	TB2-168	Yoro-Tabuchi	13.3	762.841	-1.20376	-0.715891	0.96117	0.863474	This study	Haneda et al. (2020a)	used in the composite profiles
	TB2-167	Yoro-Tabuchi	13.2	762.868	-1.14441	-0.747575	0.938124	0.453667	This study	Haneda et al. (2020a)	used in the composite profiles
	TB2-166	Yoro-Tabuchi	13.1	762.895	-1.66957	-1.27276	0.942132	0.527123	This study	Haneda et al. (2020a)	used in the composite profiles
	TB2-165	Yoro-Tabuchi	13	762.922	-1.70265	-0.3151	0.848215	0.47586	This study	Haneda et al. (2020a)	used in the composite profiles
	TB2-164	Yoro-Tabuchi	12.9	762.949	-1.243	-0.609317	1.03432	0.737826	This study	Haneda et al. (2020a)	used in the composite profiles
	TB2-163	Yoro-Tabuchi	12.8	762.976	-1.24199	-1.04521	1.05035	0.632475	This study	Haneda et al. (2020a)	used in the composite profiles
	TB2-162	Yoro-Tabuchi	12.7	763.003			1.09444	0.57545	This study	Haneda et al. (2020a)	used in the composite profiles
	TB2-161	Yoro-Tabuchi	12.6	763.03	-1.20578	-0.856069	0.923094	0.526157	This study	Haneda et al. (2020a)	used in the composite profiles
	TB2-160	Yoro-Tabuchi	12.5	763.057	-1.47136	-0.598846	0.923844	0.455416	This study	Haneda et al. (2020a)	used in the composite profiles
	TB2-159	Yoro-Tabuchi	12.4	763.084			1.08141	0.59768	This study	Haneda et al. (2020a)	used in the composite profiles
	TB2-158	Yoro-Tabuchi	12.3	763.111	-1.26212	-1.11146	0.789828	0.534855	This study	Haneda et al. (2020a)	used in the composite profiles
	TB2-157	Yoro-Tabuchi	12.2	763.137			1.05836	0.877972	This study	Haneda et al. (2020a)	used in the composite profiles
	TB2-156	Yoro-Tabuchi	12.1	763.164	-1.36071	-1.2958	0.865713	0.540909	This study	Haneda et al. (2020a)	used in the composite profiles
	TB2-155	Yoro-Tabuchi	12	763.191	-1.19471	-1.05481	1.00726	0.725261	This study	Haneda et al. (2020a)	used in the composite profiles
	TB2-154	Yoro-Tabuchi	11.9	763.218			0.960168	0.475897	This study	Haneda et al. (2020a)	used in the composite profiles
	TB2-153	Yoro-Tabuchi	11.8	763.245	-1.53476	-0.859909	0.907062	0.672102	This study	Haneda et al. (2020a)	used in the composite profiles
	TB2-152	Yoro-Tabuchi	11.7	763.272			0.719688	0.491362	This study	Haneda et al. (2020a)	used in the composite profiles
	TB2-151	Yoro-Tabuchi	11.6	763.299	-1.58607	-1.12106	0.920088	0.589947	This study	Haneda et al. (2020a)	used in the composite profiles
	TB2-149	Yoro-Tabuchi	11.4	763.353	-1.54298	-0.459509	0.827981	0.633442	This study	Haneda et al. (2020a)	used in the composite profiles
	TB2-147	Yoro-Tabuchi	11.2	763.407	-1.42561	-0.880175	0.871512	0.691829	This study	Haneda et al. (2020a)	used in the composite profiles
	TB2-145	Yoro-Tabuchi	11	763.461	-1.54599	-0.642326	0.885685	0.615834	This study	Haneda et al. (2020a)	used in the composite profiles
	TB2-143	Yoro-Tabuchi	10.8	763.515	-1.552	-0.60968	0.786811	0.654951	This study	Haneda et al. (2020a)	used in the composite profiles
	TB2-141	Yoro-Tabuchi	10.6	763.569	-1.33633	-0.349446	0.823119	0.747514	This study	Haneda et al. (2020a)	used in the composite profiles
	TB2-139	Yoro-Tabuchi	10.4	763.623	-1.66937	-0.427796	0.854384	0.563314	This study	Haneda et al. (2020a)	used in the composite profiles
	TB2-137	Yoro-Tabuchi	10.2	763.677	-1.59514	-0.640461	0.726298	0.654026	This study	Haneda et al. (2020a)	used in the composite profiles
	TB2-135	Yoro-Tabuchi	10	763.73	-1.45871	-0.671241	0.701085	0.714192	This study	Haneda et al. (2020a)	used in the composite profiles
	TB2-133	Yoro-Tabuchi	9.8	763.784	-1.70047	-0.925879	0.886657	0.575347	This study	Haneda et al. (2020a)	used in the composite profiles
	TB2-131	Yoro-Tabuchi	9.6	763.838	-1.64742	-0.578389	0.898773	0.726788	This study	Haneda et al. (2020a)	used in the composite profiles
	TB2-129	Yoro-Tabuchi	9.4	763.892	-1.61226	-0.366164	0.835316	0.629883	This study	Haneda et al. (2020a)	used in the composite profiles
	TB2-127	Yoro-Tabuchi	9.2	763.946	-1.60268	-0.319117	0.776351	0.715925	This study	Haneda et al. (2020a)	used in the composite profiles
	TB2-125	Yoro-Tabuchi	9	764	-1.5787	-0.593468	0.798039	0.510138	This study	Haneda et al. (2020a)	used in the composite profiles
	TB2-123	Yoro-Tabuchi	8.8	764.225	-1.70916	-0.645707	0.687603	0.707167	This study	Haneda et al. (2020a)	used in the composite profiles
	TB2-121	Yoro-Tabuchi	8.6	764.451	-1.7329	-0.662847	0.712756	0.580967	This study	Haneda et al. (2020a)	used in the composite profiles
	TB2-119	Yoro-Tabuchi	8.4	764.676	-1.66458	-0.758768	0.685574	0.638916	This study	Haneda et al. (2020a)	used in the composite profiles
	TB2-117	Yoro-Tabuchi	8.2	764.901	-1.6608	-0.621838	0.689133	0.552305	This study	Haneda et al. (2020a)	used in the composite profiles
	TB2-115	Yoro-Tabuchi	8	765.127	-1.34668	-0.354222	0.964648	0.616761	This study	Haneda et al. (2020a)	used in the composite profiles
	TB2-113	Yoro-Tabuchi	7.8	765.352	-1.56505	-0.0938759	1.03045	1.13946	This study	Haneda et al. (2020a)	used in the composite profiles
	TB2-111	Yoro-Tabuchi	7.6	765.577	-1.49583	-0.0948086	1.03652	0.968006	This study	Haneda et al. (2020a)	used in the composite profiles
	TB2-109	Yoro-Tabuchi	7.4	765.803	-1.76545	-0.051902	1.01562	1.19862	This study	Haneda et al. (2020a)	used in the composite profiles
	TB2-107	Yoro-Tabuchi	7.2	766.028	-1.68041	-0.387341	1.06595	1.09274	This study	Haneda et al. (2020a)	used in the composite profiles
	TB2-105	Yoro-Tabuchi	7	766.254	-1.63169	-0.231866	0.943151	1.04121	This study	Haneda et al. (2020a)	used in the composite profiles
	TB2-103	Yoro-Tabuchi	6.8	766.479	-1.68244	-0.269585	1.02065	1.05245	This study	Haneda et al. (2020a)	used in the composite profiles
	TB2-101	Yoro-Tabuchi	6.6	766.704			1.03877	1.0131	This study	Haneda et al. (2020a)	used in the composite profiles
	TB2-99	Yoro-Tabuchi	6.4	766.93	-1.6591	-0.248425	0.956236	0.966253	This study	Haneda et al. (2020a)	used in the composite profiles
	TB2-98	Yoro-Tabuchi	6.3	767.042	-1.30953	-0.0855962	1.05943	1.09979	This study	Haneda et al. (2020a)	used in the composite profiles
	TB2-97	Yoro-Tabuchi	6.2	767.155	-1.67737	0.045047	0.970327	0.873495	This study	Haneda et al. (2020a)	used in the composite profiles
	TB2-61	Yoro-Tabuchi	6.1	767.268	-1.47458	-0.335676	1.09413	1.02341	This study	Haneda et al. (2020a)	used in the composite profiles
	TB2-57	Yoro-Tabuchi	5.7	767.718	-1.4296	-0.161752	0.821551	0.81256	This study	Haneda et al. (2020a)	used in the composite profiles
	TB2-55	Yoro-Tabuchi	5.5	767.944	-1.31366	-0.221302	1.02449	0.829353	This study	Haneda et al. (2020a)	used in the composite profiles
	TB2-53	Yoro-Tabuchi	5.3	768.169	-1.42361	-0.307319	0.940928	0.916119	This study	Haneda et al. (2020a)	used in the composite profiles
	TB2-51	Yoro-Tabuchi	5.1	768.394	-1.36464	-0.596562	1.0513	0.908362	This study	Haneda et al. (2020a)	used in the composite profiles
	TB2-49	Yoro-Tabuchi	4.9	768.62	-1.11676	-0.318662	0.659832	0.754832	This study	Haneda et al. (2020a)	used in the composite profiles
	TB2-47	Yoro-Tabuchi	4.7	768.845	-1.39406	-0.319642	0.977185	0.717464	This study	Haneda et al. (2020a)	used in the composite profiles
	TB2-45	Yoro-Tabuchi	4.5	769.07	-1.46788	-0.298189	0.997551	0.541554	This study	Haneda et al. (2020a)	used in the composite profiles
	TB2-43	Yoro-Tabuchi	4.3	769.296	-1.3342	-0.250815	0.881465	0.520014	This study	Haneda et al. (2020a)	used in the composite profiles
	TB2-41	Yoro-Tabuchi	4.1	769.521	-1.20651	-0.3983	0.955801	0.564889	This study	Haneda et al. (2020a)	used in the composite profiles
	TB2-39	Yoro-Tabuchi	3.9	769.746	-1.58461	-0.627125	0.902849	0.538862	This study	Haneda et al. (2020a)	used in the composite profiles
	TB2-00	Yoro-Tabuchi	3.55	770.141	-1.37806	-0.302281	0.991827	0.849912	This study	Haneda et al. (2020a)	used in the composite profiles
	TB2-01	Yoro-Tabuchi	3.45	770.254	-1.28123	-0.385325	0.791073	0.584712	This study	Suganuma et al. (2018)	used in the composite profiles
	TB2-02	Yoro-Tabuchi	3.35	770.366	-1.20057	-0.113791	0.897502	0.516416	This study	Haneda et al. (2020a)	used in the composite profiles
	TB2-03	Yoro-Tabuchi	3.25	770.479	-1.53204	-0.559733	0.946762	0.879078	This study	Suganuma et al. (2018)	used in the composite profiles
	TB2-04	Yoro-Tabuchi	3.15	770.592	-1.33795	-0.466389	0.855918	0.637944	This study	Haneda et al. (2020a)	used in the composite profiles
	TB2-05	Yoro-Tabuchi	3.05	770.704	-1.46254	-0.585572	0.873844	0.890962	This study	Suganuma et al. (2018)	used in the composite profiles
	TB2-06	Yoro-Tabuchi	2.95	770.817	-1.25472	-0.253517	0.969514	0.969556	This study	Haneda et al. (2020a)	used in the composite profiles
	TB2-07	Yoro-Tabuchi	2.85	770.93	-1.54917	-0.627097	0.861035	0.851653	This study	Suganuma et al. (2018)	used in the composite profiles
	TB2-08	Yoro-Tabuchi	2.75	771.042	-1.45427	-0.688639	0.901559	0.819765	This study	Haneda et al. (2020a)	used in the composite profiles
	TB2-09	Yoro-Tabuchi	2.65	771.155	-1.45902	-0.538592	0.988148	0.84891	This study	Suganuma et al. (2018)	used in the composite profiles
	TB2-10	Yoro-Tabuchi	2.55	771.268			0.80622	0.639828	This study	Haneda et al. (2020a)	used in the composite profiles
	TB2-11	Yoro-Tabuchi	2.45	771.38	-1.42527	-0.430542	0.878771	0.781261	This study	Suganuma et al. (2018)	used in the composite profiles
	TB2-12	Yoro-Tabuchi	2.35	771.493	-1.47131	-0.330414	0.836647	0.615334	This study	Haneda et al. (2020a)	used in the composite profiles
	TB2-13	Yoro-Tabuchi	2.25	771.606	-1.39203	-0.22845	0.922128	0.750178	This study	Suganuma et al. (2018)	used in the composite profiles
	TB2-14	Yoro-Tabuchi	2.15	771.718	-1.06018	-0.3698	0.822448	0.63135	This study	Haneda et al. (2020a)	used in the composite profiles
	TB2-15	Yoro-Tabuchi	2.05	771.831	-0.993147	-0.210917	0.873844	0.840682	This study	Suganuma et al. (2018)	used in the composite profiles
	TB2-16	Yoro-Tabuchi	1.95	771.944	-0.917794	0.0475046	0.851861	0.725558	This study	Haneda et al. (2020a)	used in the composite profiles
	TB2-17	Yoro-Tabuchi	1.85	772.056	-0.959039	0.195805	0.793044	0.606652	This study	Suganuma et al. (2018)	used in the composite profiles
	TB2-18	Yoro-Tabuchi	1.75	772.169	-1.20258	-0.0697157	0.833605	0.490038	This study	Haneda et al. (2020a)	used in the composite profiles
	TB2-19	Yoro-Tabuchi	1.65	772.282	-1.40512	-0.595722	0.851235	0.817483	This study	Suganuma et al. (2018)	used in the composite profiles
	TB2-20	Yoro-Tabuchi	1.55	772.394	-0.818521	-0.0378318	0.828533	0.534316	This study	Haneda et al. (2020a)	used in the composite profiles
	TB2-21	Yoro-Tabuchi	1.45	772.507	-1.53406	-0.332726	0.788117	0.481409	This study	Suganuma et al. (2018)	used in the composite profiles
	TB2-22	Yoro-Tabuchi	1.35	772.62	-1.30987	-0.519842	0.802163	0.572941	This study	Haneda et al. (2020a)	used in the composite profiles
	TB2-23	Yoro-Tabuchi	1.25	772.732	-1.35879	-0.475759	0.937852	0.715947	This study	Suganuma et al. (2018)	used in the composite profiles
	TB2-24	Yoro-Tabuchi	1.15	772.845	-1.15545	-0.283526	0.773764	0.644539	This study	Haneda et al. (2020a)	used in the composite profiles
	TB2-25	Yoro-Tabuchi	1.05	772.958	-1.20871	-0.19523	0.914245	0.549059	This study	Suganuma et al. (2018)	used in the composite profiles
	TB2-26	Yoro-Tabuchi	0.95	773.07	-1.27678	-0.425128	0.828533	0.531489	This study	Haneda et al. (2020a)	used in the composite profiles
	TB2-27	Yoro-Tabuchi	0.85	773.183	-1.47765	-0.562502	0.831288	0.618205	This study	Suganuma et al. (2018)	used in the composite profiles
	TB2-28	Yoro-Tabuchi	0.75	773.296	-1.36703	-0.704581	0.693638	0.578593	This study	Haneda et al. (2020a)	used in the composite profiles
	TB2-29	Yoro-Tabuchi	0.65	773.408	-1.72745	-0.647399	0.787962	0.363962	This study	Suganuma et al. (2018)	used in the composite profiles
	TB2-30	Yoro-Tabuchi	0.55	773.521	-1.32925	-0.807525	0.678808	0.480424	This study	Haneda et al. (2020a)	used in the composite profiles
	TB2-31	Yoro-Tabuchi	0.45	773.634	-1.71235	-0.653858	0.841364	0.478371	This study	Suganuma et al. (2018)	used in the composite profiles
	TB2-32	Yoro-Tabuchi	0.35	773.746	-1.77014	-1.03112	0.740186	0.462245	This study	Haneda et al. (2020a)	used in the composite profiles
	TB2-33	Yoro-Tabuchi	0.25	773.859	-1.45549	-0.574498	0.813152	0.403006	This study	Suganuma et al. (2018)	used in the composite profiles
	TB2-34	Yoro-Tabuchi	0.15	773.972	-1.19524	-0.510306	0.790311	0.439522	This study	Haneda et al. (2020a)	used in the composite profiles
	TB2-35	Yoro-Tabuchi	0.05	774.085	-1.67105	-0.655704	0.825243	0.550104	This study	Suganuma et al. (2018)	used in the composite profiles
	TB02	Yoro River (Chiba)	-0.15	774.31	-1.09813	-1.05481	0.888024	0.610245	This study	Haneda et al. (2020a)	used in the composite profiles
	TB03	Yoro River (Chiba)	-0.25	774.423	-1.78084	-0.624329	0.769825	0.444775	This study	Suganuma et al. (2018)	used in the composite profiles
	TB04	Yoro River (Chiba)	-0.35	774.535	-1.26815	-0.750455	0.769788	0.646006	This study	Haneda et al. (2020a)	used in the composite profiles
	TB05	Yoro River (Chiba)	-0.45	774.648	-1.44038	-0.629866	0.768818	0.431155	This study	Suganuma et al. (2018)	used in the composite profiles
	TB06	Yoro River (Chiba)	-0.55	774.761	-1.39995	-0.94728	0.712674	0.703998	This study	Haneda et al. (2020a)	used in the composite profiles
	TB07	Yoro River (Chiba)	-0.65	774.873	-1.43434	-0.524667	0.781916	0.561	This study	Suganuma et al. (2018)	used in the composite profiles
	TB08	Yoro River (Chiba)	-0.75	774.986	-1.27922	-0.890633	0.807864	0.70883	This study	Haneda et al. (2020a)	used in the composite profiles
	TB09	Yoro River (Chiba)	-0.85	775.099	-1.69208	-0.638463	0.694256	0.37849	This study	Suganuma et al. (2018)	used in the composite profiles
	TB10	Yoro River (Chiba)	-0.95	775.211	-1.5449	-0.795381	0.70809	0.647565	This study	Haneda et al. (2020a)	used in the composite profiles
	TB11	Yoro River (Chiba)	-1.05	775.324	-1.19994	-0.568569	0.741952	0.452768	This study	Suganuma et al. (2018)	used in the composite profiles
	TB12	Yoro River (Chiba)	-1.15	775.437	-1.49627	-0.535994	0.666052	0.331554	This study	Haneda et al. (2020a)	used in the composite profiles
	TB13	Yoro River (Chiba)	-1.25	775.549	-1.6231	-0.616523	0.731537	0.273161	This study	Suganuma et al. (2018)	used in the composite profiles
	TB14	Yoro River (Chiba)	-1.35	775.662	-1.38077	-0.619941	0.710092	0.468553	This study	Haneda et al. (2020a)	used in the composite profiles
	TB15	Yoro River (Chiba)	-1.45	775.775	-1.59157	-0.70337	0.693249	0.301309	This study	Suganuma et al. (2018)	used in the composite profiles
	TB16	Yoro River (Chiba)	-1.55	775.887	-1.57225	-0.632203	0.59599	0.42654	This study	Haneda et al. (2020a)	used in the composite profiles
	TB17	Yoro River (Chiba)	-1.65	776	-1.48613	-0.55253	0.715778	0.46295	This study	Suganuma et al. (2018)	used in the composite profiles
	TB18	Yoro River (Chiba)	-1.75	776.226	-1.35037	-0.375646	0.677062	0.44846	This study	Haneda et al. (2020a)	used in the composite profiles
	TB19	Yoro River (Chiba)	-1.85	776.451	-1.60044	-0.485795	0.745643	0.389386	This study	Suganuma et al. (2018)	used in the composite profiles
	TB20	Yoro River (Chiba)	-1.95	776.677	-1.52261	-0.19549	0.792165	0.518786	This study	Haneda et al. (2020a)	used in the composite profiles
	TB21	Yoro River (Chiba)	-2.05	776.902	-1.48416	-0.479396	0.76378	0.322193	This study	Suganuma et al. (2018)	used in the composite profiles
	TB22	Yoro River (Chiba)	-2.15	777.128	-1.41825	-0.839713	0.695078	0.701451	This study	Haneda et al. (2020a)	used in the composite profiles
	TB23	Yoro River (Chiba)	-2.25	777.353	-1.5088	-0.494937	0.759749	0.499255	This study	Suganuma et al. (2018)	used in the composite profiles
	TB24	Yoro River (Chiba)	-2.35	777.579	-1.56313	-0.460536	0.678063	0.621079	This study	Haneda et al. (2020a)	used in the composite profiles
	TB25	Yoro River (Chiba)	-2.45	777.805	-1.76894	-0.585441	0.743628	0.381214	This study	Suganuma et al. (2018)	used in the composite profiles
	TB26	Yoro River (Chiba)	-2.55	778.03	-1.31086	-0.634089	0.70809	0.506	This study	Haneda et al. (2020a)	used in the composite profiles
	TB27	Yoro River (Chiba)	-2.65	778.256	-1.1984	-0.291989	0.68418	0.277701	This study	Suganuma et al. (2018)	used in the composite profiles
	TB28	Yoro River (Chiba)	-2.75	778.481	-1.27945	0.147844	0.713094	0.4238	This study	Haneda et al. (2020a)	used in the composite profiles
	TB29	Yoro River (Chiba)	-2.85	778.707	-1.6044	-0.141901	0.680165	0.295043	This study	Suganuma et al. (2018)	used in the composite profiles
	TB30	Yoro River (Chiba)	-2.95	778.932	-0.942187	-0.296317	0.662257	0.52928	This study	Haneda et al. (2020a)	used in the composite profiles
	TB31	Yoro River (Chiba)	-3.05	779.158	-1.63819	-0.280453	0.673075	0.47543	This study	Suganuma et al. (2018)	used in the composite profiles
	TB32	Yoro River (Chiba)	-3.15	779.383	-1.54794	-0.158704	0.549949	0.558059	This study	Haneda et al. (2020a)	used in the composite profiles
	TB33	Yoro River (Chiba)	-3.25	779.609	-1.45362	-0.43003	0.620465	0.452513	This study	Suganuma et al. (2018)	used in the composite profiles
	TB34	Yoro River (Chiba)	-3.35	779.835	-1.39574	-0.31216	0.582538	0.599367	This study	Haneda et al. (2020a)	used in the composite profiles
	TB35	Yoro River (Chiba)	-3.45	780.06	-1.70982	-0.433687	0.626748	0.456579	This study	Suganuma et al. (2018)	used in the composite profiles
	TB36	Yoro River (Chiba)	-3.55	780.286	-1.43953	-0.549199	0.501906	0.632952	This study	Haneda et al. (2020a)	used in the composite profiles
	TB37	Yoro River (Chiba)	-3.65	780.511	-1.58763	-0.410832	0.560247	0.416626	This study	Suganuma et al. (2018)	used in the composite profiles
	TB38	Yoro River (Chiba)	-3.75	780.737	-1.55604	-0.316223	0.570915	0.755704	This study	Haneda et al. (2020a)	used in the composite profiles
	TB39	Yoro River (Chiba)	-3.85	780.962	-1.31172	-0.0177341	0.590474	0.501979	This study	Suganuma et al. (2018)	used in the composite profiles
	TB40	Yoro River (Chiba)	-3.95	781.188	-1.49627	-0.328485	0.504989	0.742515	This study	Haneda et al. (2020a)	used in the composite profiles
	TB41	Yoro River (Chiba)	-4.05	781.414	-1.68321	-0.781076	0.515913	0.653617	This study	Suganuma et al. (2018)	used in the composite profiles
	TB42	Yoro River (Chiba)	-4.15	781.639	-1.72827	-0.780289	0.551644	0.68128	This study	Haneda et al. (2020a)	used in the composite profiles
	TB43	Yoro River (Chiba)	-4.25	781.865	-1.78076	-0.560758	0.57133	0.534668	This study	Suganuma et al. (2018)	used in the composite profiles
	TB44	Yoro River (Chiba)	-4.35	782.09	-1.53477	-0.597304	0.489775	0.875348	This study	Haneda et al. (2020a)	used in the composite profiles
	TB45	Yoro River (Chiba)	-4.45	782.316	-1.79178	-0.389644	0.519114	0.638593	This study	Suganuma et al. (2018)	used in the composite profiles
	TB46	Yoro River (Chiba)	-4.55	782.541	-2.08388	-1.13589	0.473547	0.769835	This study	Haneda et al. (2020a)	used in the composite profiles
	TB47	Yoro River (Chiba)	-4.65	782.767	-1.98736	-0.4135	0.465431	0.579673	This study	Suganuma et al. (2018)	used in the composite profiles
	TB48	Yoro River (Chiba)	-4.75	782.992			0.378208	0.79904	This study	Haneda et al. (2020a)	used in the composite profiles
	TB49	Yoro River (Chiba)	-4.85	783.218	-1.86551	-0.647605	0.387949	0.735338	This study	Suganuma et al. (2018)	used in the composite profiles
	TB50	Yoro River (Chiba)	-4.95	783.444	-1.83465	-0.63126	0.263598	0.671859	This study	Haneda et al. (2020a)	used in the composite profiles
	TB51	Yoro River (Chiba)	-5.05	783.669	-1.85664	-0.0451596	0.392987	0.704466	This study	Suganuma et al. (2018)	used in the composite profiles
	TB52	Yoro River (Chiba)	-5.15	783.895	-1.66242	-0.219071	0.24027	0.892305	This study	Haneda et al. (2020a)	used in the composite profiles
	TB53	Yoro River (Chiba)	-5.25	784.12	-2.03203	-0.353239	0.393995	0.582792	This study	Suganuma et al. (2018)	used in the composite profiles
	TB54	Yoro River (Chiba)	-5.35	784.346			0.258096	0.861053	This study	Haneda et al. (2020a)	used in the composite profiles
	TB55	Yoro River (Chiba)	-5.45	784.571	-1.99952	-0.0552156	0.292228	0.829771	This study	Suganuma et al. (2018)	used in the composite profiles
	TB56	Yoro River (Chiba)	-5.55	784.797			0.352852	0.741573	This study	Haneda et al. (2020a)	used in the composite profiles
	TB57	Yoro River (Chiba)	-5.65	785.023	-2.00247	-0.00767812	0.329509	0.70719	This study	Suganuma et al. (2018)	used in the composite profiles
	TB58	Yoro River (Chiba)	-5.75	785.248	-1.63034	-0.325121	0.364692	0.85583	This study	Haneda et al. (2020a)	used in the composite profiles
	TB59	Yoro River (Chiba)	-5.85	785.474	-1.98079	-0.180458	0.299281	0.810703	This study	Suganuma et al. (2018)	used in the composite profiles
	TB60	Yoro River (Chiba)	-6.05	785.925	-1.81121	-0.386004	0.294086	0.817803	This study	Haneda et al. (2020a)	used in the composite profiles
	TB61	Yoro River (Chiba)	-6.15	786.15	-2.08049	-0.0347582	0.168065	1.18567	This study	Haneda et al. (2020a)	used in the composite profiles
	TB62	Yoro River (Chiba)	-6.25	786.376	-2.06632	-0.344299	0.194086	0.88215	This study	Haneda et al. (2020a)	used in the composite profiles
	TB63	Yoro River (Chiba)	-6.35	786.602	-1.92459	-0.407319	0.223195	1.06002	This study	Haneda et al. (2020a)	used in the composite profiles
	TB64	Yoro River (Chiba)	-6.45	786.827	-2.1625	0.0885022	0.201112	0.957978	This study	Haneda et al. (2020a)	used in the composite profiles
	TB65	Yoro River (Chiba)	-6.55	787.053	-1.88137	0.135052	0.12583	0.932702	This study	Haneda et al. (2020a)	used in the composite profiles
	TB66	Yoro River (Chiba)	-6.65	787.278	-1.56353	0.557574	0.161966	1.13678	This study	Haneda et al. (2020a)	used in the composite profiles
	TB67	Yoro River (Chiba)	-6.75	787.504	-1.71446	0.187986	0.213158	1.1424	This study	Haneda et al. (2020a)	used in the composite profiles
	TB68	Yoro River (Chiba)	-6.82	787.662	-2.00631	-0.252495	0.153936	1.02632	This study	Haneda et al. (2020a)	used in the composite profiles
	TB69	Yoro River (Chiba)	-6.88	787.797	-1.78942	0.149231	0.161966	1.14147	This study	Haneda et al. (2020a)	used in the composite profiles
	TB70	Yoro River (Chiba)	-6.95	787.955	-1.38876	0.293617	0.283797	1.31423	This study	Haneda et al. (2020a)	used in the composite profiles
	TB71	Yoro River (Chiba)	-7.05	788.18	-1.45806	0.524379	0.240123	1.36694	This study	Suganuma et al. (2018)	used in the composite profiles
	TB72	Yoro River (Chiba)	-7.15	788.406	-1.62446	0.992414	0.231371	1.10509	This study	Haneda et al. (2020a)	used in the composite profiles
	TB73	Yoro River (Chiba)	-7.25	788.632	-2.12556	0.132786	0.388432	1.3584	This study	Suganuma et al. (2018)	used in the composite profiles
	TB74	Yoro River (Chiba)	-7.35	788.857	-1.79469	1.05577	0.268578	1.34102	This study	Haneda et al. (2020a)	used in the composite profiles
	TB75	Yoro River (Chiba)	-7.45	789.083	-1.69913	-0.333137	0.340689	1.4789	This study	Suganuma et al. (2018)	used in the composite profiles
	TB76	Yoro River (Chiba)	-7.55	789.308	-1.60029	1.38188			This study	Haneda et al. (2020a)	used in the composite profiles
	TB77	Yoro River (Chiba)	-7.65	789.534	-1.71128	0.508969	0.332562	1.39825	This study	Suganuma et al. (2018)	used in the composite profiles
	TB78	Yoro River (Chiba)	-7.75	789.759	-1.74936	1.13124	0.238124	1.31278	This study	Haneda et al. (2020a)	used in the composite profiles
	TB79	Yoro River (Chiba)	-7.85	789.985	-1.88534	0.132695	0.357958	1.6307	This study	Suganuma et al. (2018)	used in the composite profiles
	TB80	Yoro River (Chiba)	-8	790.323	-1.80275	1.08372	0.121382	1.41539	This study	Haneda et al. (2020a)	used in the composite profiles
	TB81	Yoro River (Chiba)	-8.1	790.549	-2.05591	0.793454	0.209648	1.53298	This study	Suganuma et al. (2018)	used in the composite profiles
	TB82	Yoro River (Chiba)	-8.2	790.774	-1.79812	1.38645	0.221882	1.35137	This study	Haneda et al. (2020a)	used in the composite profiles
	TB83	Yoro River (Chiba)	-8.3	791	-1.77569	0.328406	0.44735	1.47415	This study	Suganuma et al. (2018)	used in the composite profiles
	TB84	Yoro River (Chiba)	-8.4	791.081			0.312737	1.5755	This study	Haneda et al. (2020a)	used in the composite profiles
	TB85A	Yoro River (Chiba)	-8.5	791.163	-1.70361	0.957479	0.31123	1.41343	This study	Suganuma et al. (2018)	used in the composite profiles
	TB85B	Yoro River (Chiba)	-8.58	791.228	-2.00597	1.06417	0.441852	1.24671	This study	Haneda et al. (2020a)	used in the composite profiles
	TB86	Yoro River (Chiba)	-8.66	791.293	-2.03538	1.14133	0.29472	1.28415	This study	Haneda et al. (2020a)	used in the composite profiles
	TB87	Yoro River (Chiba)	-8.74	791.358	-1.95134	0.139218	0.338657	1.55954	This study	Suganuma et al. (2018)	used in the composite profiles
	TB88	Yoro River (Chiba)	-8.82	791.423	-1.94817	1.20735	0.19363	1.26315	This study	Haneda et al. (2020a)	used in the composite profiles
	TB89	Yoro River (Chiba)	-8.9	791.488	-1.83356	0.525982	0.370148	1.52159	This study	Suganuma et al. (2018)	used in the composite profiles
	TB90	Yoro River (Chiba)	-8.98	791.553	-1.87279	1.42735	0.399814	1.28963	This study	Haneda et al. (2020a)	used in the composite profiles
	TB91	Yoro River (Chiba)	-9.1	791.65	-1.87519	-0.0276023	0.49863	1.38812	This study	Suganuma et al. (2018)	used in the composite profiles
	TB92	Yoro River (Chiba)	-9.18	791.715	-2.0969	0.730388	0.389805	1.42846	This study	Haneda et al. (2020a)	used in the composite profiles
	TB98	Yoro River (Chiba)	-9.35	791.854	-1.6171	1.12201	0.140583	1.16816	This study	Haneda et al. (2020a)	used in the composite profiles
	TB99	Yoro River (Chiba)	-9.45	791.935	-1.68026	0.0217915	0.32147	1.40377	This study	Suganuma et al. (2018)	used in the composite profiles
	TB102	Yoro River (Chiba)	-9.7	792.138			0.409498	1.61359	This study	Haneda et al. (2020a)	used in the composite profiles
	TB103	Yoro River (Chiba)	-9.8	792.219	-1.93712	0.431854	0.471297	1.34026	This study	Suganuma et al. (2018)	used in the composite profiles
	TB104	Yoro River (Chiba)	-9.9	792.301	-2.05615	0.822367	0.392808	1.26223	This study	Haneda et al. (2020a)	used in the composite profiles
	TB105	Yoro River (Chiba)	-10	792.382	-1.81732	0.135491	0.352852	1.26387	This study	Suganuma et al. (2018)	used in the composite profiles
	TB106	Yoro River (Chiba)	-10.1	792.463			0.427607	1.55724	This study	Haneda et al. (2020a)	used in the composite profiles
	TB109	Yoro River (Chiba)	-10.29	792.618	-2.10464	0.458881	0.393346	1.39825	This study	Suganuma et al. (2018)	used in the composite profiles
	TB110	Yoro River (Chiba)	-10.36	792.675			0.224658	1.09144	This study	Haneda et al. (2020a)	used in the composite profiles
	TB111	Yoro River (Chiba)	-10.43	792.732	-2.15631	0.418731	0.376136	1.47925	This study	Suganuma et al. (2018)	used in the composite profiles
	TB112	Yoro River (Chiba)	-10.5	792.789			0.362781	1.34809	This study	Haneda et al. (2020a)	used in the composite profiles
	TB114	Yoro River (Chiba)	-10.6	792.87	-1.91617	0.967299	0.348769	1.3901	This study	Haneda et al. (2020a)	used in the composite profiles
	TB115	Yoro River (Chiba)	-10.7	792.951			0.426754	1.47741	This study	Suganuma et al. (2018)	used in the composite profiles
	TB120	Yoro River (Chiba)	-10.9	793.114	-1.65046	0.282637	0.360668	1.30517	This study	Haneda et al. (2020a)	used in the composite profiles
	TB121	Yoro River (Chiba)	-11	793.195	-1.8778	0.157225	0.308309	1.38628	This study	Suganuma et al. (2018)	used in the composite profiles
	TB122	Yoro River (Chiba)	-11.1	793.276	-2.29836	-0.545949	0.459171	1.33542	This study	Haneda et al. (2020a)	used in the composite profiles
	TB123	Yoro River (Chiba)	-11.2	793.358	-2.03241	0.330645	0.426754	1.32646	This study	Suganuma et al. (2018)	used in the composite profiles
	TB124	Yoro River (Chiba)	-11.3	793.439	-1.79432	0.594676	0.49637	1.64723	This study	Haneda et al. (2020a)	used in the composite profiles
	TB125	Yoro River (Chiba)	-11.4	793.52	-2.32424	0.164566	0.48547	1.44795	This study	Suganuma et al. (2018)	used in the composite profiles
	TB126	Yoro River (Chiba)	-11.6	793.683			0.37472	1.45045	This study	Haneda et al. (2020a)	used in the composite profiles
	TB127	Yoro River (Chiba)	-11.8	793.846	-2.03139	0.403133	0.318432	1.51054	This study	Suganuma et al. (2018)	used in the composite profiles
	TB128	Yoro River (Chiba)	-11.9	793.927	-1.7239	0.423775	0.353607	1.31641	This study	Haneda et al. (2020a)	used in the composite profiles
	TB140	Yoro River (Chiba)	-11.95	793.967	-1.84563	0.724293	0.331488	1.3801	This study	Haneda et al. (2020a)	used in the composite profiles
	TB141	Yoro River (Chiba)	-12	794.008	-2.26178	0.495807	0.314509	1.25862	This study	Suganuma et al. (2018)	used in the composite profiles
	TB143	Yoro River (Chiba)	-12.1	794.089	-1.81943	0.35909	0.454289	1.29306	This study	Suganuma et al. (2018)	used in the composite profiles
	TB145	Yoro River (Chiba)	-12.25	794.211	-2.55463	0.39671	0.354012	1.19063	This study	Suganuma et al. (2018)	used in the composite profiles
	TB146	Yoro River (Chiba)	-12.35	794.293	-1.63537	0.999848	0.293284	1.30025	This study	Haneda et al. (2020a)	used in the composite profiles
